# Supplementary material for: Identification and Characterization of Key Genes for Nitrogen Utilization from Saccharum spontaneum Sub-Genome in Modern Sugarcane Cultivar
Source: Int J Mol Sci. 2024 Dec 30;26(1):226. doi: 10.3390/ijms26010226 (PMC11720480; doi:10.3390/ijms26010226)
Supplement: Supplementary file 1 [file ijms-26-00226-s001.zip]

Archive with 2 entries (2 files):
- Supplement Tables.xls
- Supplemental Figures.pdf
