# Supplementary material for: Identification and Characterization of Key Genes for Nitrogen Utilization from Saccharum spontaneum Sub-Genome in Modern Sugarcane Cultivar
Source: Int J Mol Sci. 2024 Dec 30;26(1):226. doi: 10.3390/ijms26010226 (PMC11720480; doi:10.3390/ijms26010226)
Supplement: Supplementary file 1 [file ijms-26-00226-s001.zip › Supplement Tables.xls]

## Sheet: Table S1
Table S1 The alignment of transcriptomic reads on the combination genome.
Sample name	Total Reads	Total Mapped Reads (%)	Total Mapped Reads (%)	Total Mapped Reads (%)
BLCK1	59459398	48,899,025 (82.24%)	48,899,025 (82.24%)	48,899,025 (82.24%)
BLCK2	70518274	57,652,949 (81.76%)	57,652,949 (81.76%)	57,652,949 (81.76%)
BLCK3	72599678	59,173,265 (81.51%)	59,173,265 (81.51%)	59,173,265 (81.51%)
BLT1	67882582	53,854,463 (79.33%)	53,854,463 (79.33%)	53,854,463 (79.33%)
BLT2	79434884	62,448,982 (78.62%)	62,448,982 (78.62%)	62,448,982 (78.62%)
BLT3	77312316	60,669,318 (78.47%)	60,669,318 (78.47%)	60,669,318 (78.47%)
BRCK1	66009718	52,026,545 (78.82%)	52,026,545 (78.82%)	52,026,545 (78.82%)
BRCK2	56374340	44,856,632 (79.57%)	44,856,632 (79.57%)	44,856,632 (79.57%)
BRCK3	66801788	50,061,996 (74.94%)	50,061,996 (74.94%)	50,061,996 (74.94%)
BRT1	68031558	50,298,412 (73.93%)	50,298,412 (73.93%)	50,298,412 (73.93%)
BRT2	62176838	44,749,984 (71.97%)	44,749,984 (71.97%)	44,749,984 (71.97%)
BRT3	60154844	41,896,524 (69.65%)	41,896,524 (69.65%)	41,896,524 (69.65%)
RLCK1	70765180	58,877,074 (83.20%)	58,877,074 (83.20%)	58,877,074 (83.20%)
RLCK2	77638382	64,871,321 (83.56%)	64,871,321 (83.56%)	64,871,321 (83.56%)
RLCK3	77142882	64,068,447 (83.05%)	64,068,447 (83.05%)	64,068,447 (83.05%)
RLT1	75684798	61,304,338 (81.00%)	61,304,338 (81.00%)	61,304,338 (81.00%)
RLT2	57718422	45,591,317 (78.99%)	45,591,317 (78.99%)	45,591,317 (78.99%)
RLT3	72920770	59,291,135 (81.31%)	59,291,135 (81.31%)	59,291,135 (81.31%)
RRCK1	62691712	51,879,109 (82.75%)	51,879,109 (82.75%)	51,879,109 (82.75%)
RRCK2	75412362	63,137,574 (83.72%)	63,137,574 (83.72%)	63,137,574 (83.72%)
RRCK3	71909248	59,290,492 (82.45%)	59,290,492 (82.45%)	59,290,492 (82.45%)
RRT1	52891672	41,865,544 (79.15%)	41,865,544 (79.15%)	41,865,544 (79.15%)
RRT2	67613490	52,533,922 (77.70%)	52,533,922 (77.70%)	52,533,922 (77.70%)
RRT3	56279312	46,915,714 (83.36%)	46,915,714 (83.36%)	46,915,714 (83.36%)

## Sheet: Table S2
Table S2 The DEGs from Saccharum spontaneum in modern sugarcane cultivar ROC22.
Gene ID	RLT3	RLT2	RLT1	RLCK3	RLCK2	RLCK1	BRT3	BRT2	BRT1	BLCK2	BLCK1	BLCK3	RRT3	RRT2	RRT1	BRCK2	BRCK1	BRCK3	RRCK2	RRCK1	RRCK3	BLT2	BLT3	BLT1	RLT	RLCK	BRT	BLCK	RRT	BRCK	RRCK	BLT	GO ID	GO Term	KO ID	KO Name	Pathway ID	Pathway Definition	EggNOG ID	EggNOG Functional Categories	NR Hit-name	NR Description	Swiss-Prot Hit-name	Swiss-Prot Description	Pfam ID	Domain	Domain Description
MSTRG.142664	5.77	7.06	8.5	1.47	1.22	2.68	0	0.02	0.05	0.02	0.06	0	1.12	1.54	1.79	0	0.02	0	1.19	1.55	1.14	0.33	0.18	0.34	7.11	1.79	0.023333	0.026667	1.48333	0.006667	1.29333	0.283333	------	------	------	------	------	------	------	------	------	------	------	------	------	------	------
MSTRG.142744	2.02	1.62	2.31	8.82	18.56	16.3	13.82	9.11	8	11	6.1	16.7	13.09	22.24	22.09	19.34	14.66	11.76	14.73	28.12	20.13	4.06	2.6	5.98	1.98333	14.56	10.31	11.2667	19.14	15.2533	20.9933	4.21333	------	------	------	------	------	------	------	------	KAG2603971.1	hypothetical protein PVAP13_4NG023900 [Panicum virgatum]	------	------	------	------	------
MSTRG.142810	0.26	0.1	0	0	0.2	0	1.55	1.04	0.63	0	0	0	75.93	47.87	59.15	0	0.09	0	1.64	1.51	0.97	0	0	0.05	0.12	0.066667	1.07333	0	60.9833	0.03	1.37333	0.016667	GO:001602	CC:integral component of membrane;	------	------	------	------	ENOG41103P9;ENOG411057E	S:Function unknown;	CAD6337732.1	unnamed protein product [Miscanthus lutarioriparius]	------	------	PF20100.2	DUF6490	Family of unknown function
MSTRG.142820	4.88	59.04	3.93	4.04	2.23	1.33	4.12	12.66	8.33	1.58	2.56	0.55	21.98	23.45	16.18	3.52	2.46	1.79	10.72	19.34	10.29	2.04	3.08	3.26	22.6167	2.53333	8.37	1.56333	20.5367	2.59	13.45	2.79333	------	------	------	------	------	------	------	------	KAG0512802.1	hypothetical protein BDA96_10G045700 [Sorghum bicolor]	------	------	------	------	------
MSTRG.142883	1.92	2.39	1.77	5.37	3.97	5.03	0	0	0.06	0.09	0	0.13	3.6	4.51	3.33	0	0.14	0	6.54	9.1	5.97	0.13	0	0.05	2.02667	4.79	0.02	0.073333	3.81333	0.046667	7.20333	0.06	GO:001602	CC:integral component of membrane;	------	------	------	------	ENOG410YF3V	S:Function unknown	XP_025811537.1	uncharacterized protein LOC112889233 [Panicum hallii]	------	------	PF03168.16	LEA_2	Late embryogenesis abundant protein
MSTRG.142887	1.63	3.03	7.1	0.87	1.35	1.23	1.12	0.91	1.68	0.67	0.66	0.43	4.15	4.22	6.37	0.8	0.91	1.4	1.6	3.05	2.02	0.67	0.44	0.38	3.92	1.15	1.23667	0.586667	4.91333	1.03667	2.22333	0.496667	GO:0005634;GO:0003700;GO:000367	CC:nucleus;MF:transcription factor activity, sequence-specific DNA binding;MF:DNA binding;	K09286	EREBP	------	------	ENOG410YR77	K:Transcription	CAD6337553.1	unnamed protein product [Miscanthus lutarioriparius]	sp|O22174|ERF08_ARATH;	Ethylene-responsive transcription factor ERF008 OS=Arabidopsis thaliana OX=3702 GN=ERF008 PE=2 SV=1;	PF00847.23	AP2	AP2 domain
MSTRG.142906	2.28	1.98	2.52	4.28	5.38	4.94	0.52	0.85	0.61	1.43	1.24	1.74	1.95	1.78	1.46	1.17	1.83	1.35	3.91	4.62	4.15	1.16	0.97	1.66	2.26	4.86667	0.66	1.47	1.73	1.45	4.22667	1.26333	GO:000550	MF:calcium ion binding;	------	------	------	------	COG5126;COG5126;COG5126	D:Cell cycle control, cell division, chromosome partitioning;T:Signal transduction mechanisms;Z:Cytoskeleton	CAD6337522.1	unnamed protein product [Miscanthus lutarioriparius]	sp|Q5SND2|CML30_ORYSJ;	Probable calcium-binding protein CML30 OS=Oryza sativa subsp. japonica OX=39947 GN=CML30 PE=2 SV=1;	PF00036.35;PF13499.9;PF13202.9;PF13405.9;PF13833.9	EF-hand_1;EF-hand_7;EF-hand_5;EF-hand_6;EF-hand_8	EF hand;EF-hand domain pair;EF hand;EF-hand domain;EF-hand domain pair
MSTRG.142972	15.87	16.68	11.15	5.24	1.52	7.15	0.8	2.23	3.42	2.48	0.74	2.39	25.71	17.7	17.51	1	13.3	3.42	23.76	23.06	25.21	5.05	3.35	10.09	14.5667	4.63667	2.15	1.87	20.3067	5.90667	24.01	6.16333	GO:0042273;GO:0002181;GO:0006412;GO:0005840;GO:0022625;GO:1990904;GO:000373	BP:ribosomal large subunit biogenesis;BP:cytoplasmic translation;BP:translation;CC:ribosome;CC:cytosolic large ribosomal subunit;CC:ribonucleoprotein complex;MF:structural constituent of ribosome;	K02917	RP-L35Ae, RPL35A	map03010	Ribosome	COG2451;ENOG410YBXH	J:Translation, ribosomal structure and biogenesis;S:Function unknown	CAB3467326.1	unnamed protein product [Digitaria exilis]	sp|Q9LMK0|R35A1_ARATH;	60S ribosomal protein L35a-1 OS=Arabidopsis thaliana OX=3702 GN=RPL35AA PE=3 SV=1;	PF01247.21	Ribosomal_L35Ae	Ribosomal protein L35Ae
MSTRG.142992	16.82	4.89	8.91	2.5	2.48	0.44	3.79	0	2.12	1.69	3.21	3.33	11.06	4.21	7.81	5.93	4.21	0	14.6	8.56	11.56	2.51	1.17	8.26	10.2067	1.80667	1.97	2.74333	7.69333	3.38	11.5733	3.98	GO:000584	CC:ribosome;	------	------	------	------	ENOG41129FJ	S:Function unknown	CAD6203162.1	unnamed protein product [Miscanthus lutarioriparius]	------	------	------	------	------
MSTRG.143081	4.45	8.12	5.88	2.2	2.72	0.86	0.18	0.13	0	0.52	0.38	1.01	0.44	0.1	0.19	0.08	0.04	0	0.31	0	0.27	2.22	2.72	0.18	6.15	1.92667	0.103333	0.636667	0.243333	0.04	0.193333	1.70667	------	------	------	------	------	------	ENOG411049T	S:Function unknown	CAD6339776.1	unnamed protein product [Miscanthus lutarioriparius]	------	------	------	------	------
MSTRG.143251	20.84	10.07	14.94	1.52	2.69	3.41	0	0	0	0	0	0	2.05	3.48	1.03	0	0	0	4.3	3.54	2.08	0	0	0	15.2833	2.54	0	0	2.18667	0	3.30667	0	------	------	------	------	------	------	------	------	------	------	------	------	------	------	------
MSTRG.143261	1.99	0	1.04	7.19	11.73	16.76	0	0	0	0	0	0	0	0	2.8	0	0	0	2.16	0.05	0	0	0	0	1.01	11.8933	0	0	0.933333	0	0.736667	0	GO:0005737;GO:0005739;GO:0009507;GO:0016887;GO:000552	CC:cytoplasm;CC:mitochondrion;CC:chloroplast;MF:ATPase activity;MF:ATP binding;	------	------	------	------	COG1485	S:Function unknown	ONM15809.1	AFG1-like ATPase family protein [Zea mays]	sp|P64613|ZAPE_ECO57;	Cell division protein ZapE OS=Escherichia coli O157:H7 OX=83334 GN=zapE PE=3 SV=1;	PF03969.19	AFG1_ATPase	AFG1-like ATPase
MSTRG.143318	0.79	0.26	0.25	1.08	1.5	0.89	0.08	0.03	0	0.14	0.1	0.03	1.77	1.3	1.98	0.02	0.45	0	4.82	4.91	4.67	0.02	0	0	0.433333	1.15667	0.036667	0.09	1.68333	0.156667	4.8	0.006667	GO:0060261;GO:0006357;GO:0034605;GO:0005634;GO:0043565;GO:0003700;GO:000097	BP:positive regulation of transcription initiation from RNA polymerase II promoter;BP:regulation of transcription from RNA polymerase II promoter;BP:cellular response to heat;CC:nucleus;MF:sequence-specific DNA binding;MF:transcription factor activity, sequence-specific DNA binding;MF:RNA polymerase II core promoter proximal region sequence-specific DNA binding;	K09419	HSFF	------	------	COG5169	K:Transcription	CAD6339250.1	unnamed protein product [Miscanthus lutarioriparius]	sp|Q0DBL6|HFC2B_ORYSJ;	Heat stress transcription factor C-2b OS=Oryza sativa subsp. japonica OX=39947 GN=HSFC2B PE=3 SV=1;	PF00447.20	HSF_DNA-bind	HSF-type DNA-binding
MSTRG.143336	9.68	6.09	8.6	2.82	1.72	1.92	0	0	0.11	0.18	0.31	0.32	1	0	1.64	0.22	0.27	0.07	1.59	0.77	0.68	2.36	2.03	0.99	8.12333	2.15333	0.036667	0.27	0.88	0.186667	1.01333	1.79333	GO:0006355;GO:0005634;GO:0005509;GO:003037	BP:regulation of transcription, DNA-templated;CC:nucleus;MF:calcium ion binding;MF:ligand-dependent nuclear receptor transcription coactivator activity;	K25827	CCAR1	------	------	ENOG410Z0UJ;ENOG41129MM;ENOG4111FW4	D:Cell cycle control, cell division, chromosome partitioning;S:Function unknown;S:Function unknown	CAD6340950.1	unnamed protein product [Miscanthus lutarioriparius]	sp|F4IS91|RSA1_ARATH;	Protein SHORT ROOT IN SALT MEDIUM 1 OS=Arabidopsis thaliana OX=3702 GN=RSA1 PE=1 SV=1;	------	------	------
MSTRG.143373	0.57	0.87	0.7	0.11	0.06	0.55	0.19	0.39	0.18	0	0	0	10.98	5.98	11.96	0	0.08	0.69	1.8	1.91	2.68	0	0	0	0.713333	0.24	0.253333	0	9.64	0.256667	2.13	0	------	------	------	------	------	------	------	------	------	------	------	------	------	------	------
MSTRG.143411	0.93	1.07	1.02	2.56	2.56	3.67	0	0	0	0.15	0.15	0.29	0	0.06	0	0	0	0	0.08	0.12	0.05	0.08	0	0.08	1.00667	2.93	0	0.196667	0.02	0	0.083333	0.053333	------	------	------	------	------	------	------	------	CAD6336195.1	unnamed protein product [Miscanthus lutarioriparius]	------	------	------	------	------
MSTRG.143494	14.34	8.83	11.91	4.24	5.59	3.78	2.22	2.29	1.03	0.29	0.32	1.34	9.18	6.9	7.89	0.18	1.45	0.17	7.02	4.33	7.29	1.76	2.93	1.07	11.6933	4.53667	1.84667	0.65	7.99	0.6	6.21333	1.92	------	------	------	------	------	------	ENOG41116SP	S:Function unknown	CAD6336080.1	unnamed protein product [Miscanthus lutarioriparius]	------	------	------	------	------
MSTRG.143505	38.93	73.24	32.37	74.49	22.75	13.88	0.41	1.89	0	0.84	0.07	0.67	4.75	4.98	5.33	0.19	0.34	1.17	20.59	11.55	26.78	0.38	1.07	0.07	48.18	37.04	0.766667	0.526667	5.02	0.566667	19.64	0.506667	GO:0050896;GO:0005634;GO:0003700;GO:004356	BP:response to stimulus;CC:nucleus;MF:transcription factor activity, sequence-specific DNA binding;MF:sequence-specific DNA binding;	------	------	------	------	ENOG410YHES	K:Transcription	XP_002438757.1	WRKY transcription factor WRKY28 [Sorghum bicolor]	sp|Q0DAJ3|WRK28_ORYSJ;	WRKY transcription factor WRKY28 OS=Oryza sativa subsp. japonica OX=39947 GN=WRKY28 PE=2 SV=2;	------	------	------
MSTRG.143508	2.09	2.92	2.54	7.52	5.29	4.76	0	0	0	0.65	1.13	1.38	0.66	0.09	0.75	0.23	0.11	0.02	0.93	0.33	0.85	0.73	2.33	1.32	2.51667	5.85667	0	1.05333	0.5	0.12	0.703333	1.46	GO:0010091;GO:0007018;GO:0005737;GO:0005856;GO:0005871;GO:0005874;GO:0008017;GO:0032559;GO:0005524;GO:0016887;GO:0003777;GO:001649	BP:trichome branching;BP:microtubule-based movement;CC:cytoplasm;CC:cytoskeleton;CC:kinesin complex;CC:microtubule;MF:microtubule binding;MF:adenyl ribonucleotide binding;MF:ATP binding;MF:ATPase activity;MF:microtubule motor activity;MF:oxidoreductase activity;	------	------	------	------	COG5059	Z:Cytoskeleton	KAG2613292.1	hypothetical protein PVAP13_4KG339888 [Panicum virgatum]	sp|Q7XPJ0|KN14I_ORYSJ;	Kinesin-like protein KIN-14I OS=Oryza sativa subsp. japonica OX=39947 GN=KIN14I PE=2 SV=1;	------	------	------
MSTRG.143721	1.12	0.88	0.42	0.88	0.61	0.46	0	0	0	0	0	0	5.47	5.93	7.04	0	0.08	0.02	3.08	2.84	3.3	0	0.04	0	0.806667	0.65	0	0	6.14667	0.033333	3.07333	0.013333	GO:0006950;GO:0016887;GO:000552	BP:response to stress;MF:ATPase activity;MF:ATP binding;	------	------	------	------	COG0465	O:Posttranslational modification, protein turnover, chaperones	CAD6335608.1	unnamed protein product [Miscanthus lutarioriparius]	sp|Q9LH84|AATP5_ARATH;	AAA-ATPase At3g28510 OS=Arabidopsis thaliana OX=3702 GN=At3g28510 PE=2 SV=1;	PF00004.32;PF13191.9;PF05496.15;PF13086.9;PF07728.17	AAA;AAA_16;RuvB_N;AAA_11;AAA_5	ATPase family associated with various cellular activities;AAA ATPase domain;Holliday junction DNA helicase RuvB P-loop domain;AAA domain;AAA domain
MSTRG.145594	64.12	44.06	48.39	27.44	23.38	24.58	15.32	26.53	37.48	35.1	29.73	25.58	67.45	72.52	62.66	32.71	36.41	38.7	81.81	73.15	79.59	43.61	30.53	42.01	52.19	25.1333	26.4433	30.1367	67.5433	35.94	78.1833	38.7167	GO:0006099;GO:0005743;GO:0016021;GO:004527	BP:tricarboxylic acid cycle;CC:mitochondrial inner membrane;CC:integral component of membrane;CC:respiratory chain complex II;	------	------	------	------	ENOG41119ZB	S:Function unknown	TVT98081.1	hypothetical protein EJB05_56623 [Eragrostis curvula]	sp|Q0DF13|SDH8A_ORYSJ;	Succinate dehydrogenase subunit 8A, mitochondrial OS=Oryza sativa subsp. japonica OX=39947 GN=SDH8A PE=3 SV=2;	------	------	------
MSTRG.145708	0	0	0	0	0	0	0	0	0	0	0	0	20.63	18.83	26	0	0	0	8.2	5.66	9.35	0	0	0	0	0	0	0	21.82	0	7.73667	0	------	------	------	------	------	------	------	------	------	------	------	------	PF13567.9	DUF4131	Domain of unknown function
MSTRG.145721	4.59	2.47	4.23	1	0.87	1.74	0.55	0.6	0.7	0.36	0.22	0.77	3.12	2.45	3.08	1.56	1.56	0.91	3.71	3.05	4.24	0.91	0.58	0.68	3.76333	1.20333	0.616667	0.45	2.88333	1.34333	3.66667	0.723333	GO:0006535;GO:000412	BP:cysteine biosynthetic process from serine;MF:cysteine synthase activity;	------	------	------	------	ENOG410ZGWR	S:Function unknown	CAD6340239.1	unnamed protein product [Miscanthus lutarioriparius]	------	------	------	------	------
MSTRG.145796	1.98	1.86	2.55	3.58	5.39	3.79	0	0.04	0.02	0.03	0.1	0.13	1.93	1.16	1.48	0.04	0.03	0.06	4.27	4.01	3.38	0.02	0.09	0.28	2.13	4.25333	0.02	0.086667	1.52333	0.043333	3.88667	0.13	GO:000550	MF:calcium ion binding;	------	------	------	------	COG5126;COG5126;COG5126	D:Cell cycle control, cell division, chromosome partitioning;T:Signal transduction mechanisms;Z:Cytoskeleton	CAD6337522.1	unnamed protein product [Miscanthus lutarioriparius]	sp|Q5SND2|CML30_ORYSJ;	Probable calcium-binding protein CML30 OS=Oryza sativa subsp. japonica OX=39947 GN=CML30 PE=2 SV=1;	PF00036.35;PF13499.9;PF13202.9;PF13405.9;PF13833.9	EF-hand_1;EF-hand_7;EF-hand_5;EF-hand_6;EF-hand_8	EF hand;EF-hand domain pair;EF hand;EF-hand domain;EF-hand domain pair
MSTRG.145797	24.99	8.98	14.49	2.76	2.68	2.55	1.32	2.27	4.14	0.49	0	0.23	20.65	26.55	13.82	1.22	2.91	1.76	15.13	14.4	14.49	5.73	2.22	6.48	16.1533	2.66333	2.57667	0.24	20.34	1.96333	14.6733	4.81	GO:0006412;GO:0005840;GO:1990904;GO:0004497;GO:0020037;GO:0016705;GO:0003735;GO:000550	BP:translation;CC:ribosome;CC:ribonucleoprotein complex;MF:monooxygenase activity;MF:heme binding;MF:oxidoreductase activity, acting on paired donors, with incorporation or reduction of molecular oxygen;MF:structural constituent of ribosome;MF:iron ion binding;	K02983	RP-S30e, RPS30	map03010	Ribosome	ENOG41123KC	J:Translation, ribosomal structure and biogenesis	OEL34214.1	hypothetical protein BAE44_0004765, partial [Dichanthelium oligosanthes]	sp|P49689|RS30_ARATH;	40S ribosomal protein S30 OS=Arabidopsis thaliana OX=3702 GN=RPS30A PE=3 SV=3;	PF04758.17	Ribosomal_S30	Ribosomal protein S30
MSTRG.146252	2.71	2.44	4.35	1.78	1.26	1.89	1.22	1.37	2.09	1.44	0.98	0.99	3.43	2.24	2.74	0.89	0.77	1.37	1.56	1.59	1.44	2.02	1.65	1.15	3.16667	1.64333	1.56	1.13667	2.80333	1.01	1.53	1.60667	GO:0005634;GO:004687	CC:nucleus;MF:metal ion binding;	------	------	------	------	ENOG4110PA9	S:Function unknown	CAD6252939.1	unnamed protein product [Miscanthus lutarioriparius]	------	------	------	------	------
MSTRG.146326	0.53	1.18	2.04	3.91	5.07	5.5	0	0	0	0.27	0.09	0.08	0.04	0.08	0	0	0	0	0.16	0	0.11	0.03	0	0.04	1.25	4.82667	0	0.146667	0.04	0	0.09	0.023333	------	------	------	------	------	------	------	------	------	------	------	------	------	------	------
MSTRG.146355	0.89	0.07	0.05	0	0	0	0.39	1.55	0.17	0	0	0	8.82	7.28	12.81	0.04	0.22	0.1	1.88	0.81	0.89	0.07	0.16	0.17	0.336667	0	0.703333	0	9.63667	0.12	1.19333	0.133333	GO:0080143;GO:001602	BP:regulation of amino acid export;CC:integral component of membrane;	------	------	------	------	ENOG4111CG3;ENOG410ZC7F	S:Function unknown;	AGT15946.1	hypothetical protein SHCRBa_137_O14_F_70 [Saccharum hybrid cultivar R570]	------	------	------	------	------
MSTRG.146561	0.15	0.16	0.46	0.21	0.05	0	0	0	0	0	0	0	4.41	7.08	8.51	0	0.05	0	3.74	3.49	3.24	0	0	0	0.256667	0.086667	0	0	6.66667	0.016667	3.49	0	------	------	------	------	------	------	------	------	------	------	------	------	------	------	------
MSTRG.146603	4.88	11.06	7.27	8.93	7.59	4.67	0	0	0	0	0	0	5.01	6.32	8.46	0	0	0	1.9	1.86	2.47	0	0	0	7.73667	7.06333	0	0	6.59667	0	2.07667	0	------	------	------	------	------	------	------	------	------	------	------	------	------	------	------
MSTRG.146782	2.8	4.52	6.26	9.76	12	14.75	0	0	0	2.98	2.54	0.77	0.29	0.64	0.84	0	0	0	0.2	0.35	0.23	0.06	0	0	4.52667	12.17	0	2.09667	0.59	0	0.26	0.02	GO:0015986;GO:0015031;GO:0009773;GO:0009772;GO:0045261;GO:0016020;GO:0046933;GO:0003924;GO:000552	BP:ATP synthesis coupled proton transport;BP:protein transport;BP:photosynthetic electron transport in photosystem I;BP:photosynthetic electron transport in photosystem II;CC:proton-transporting ATP synthase complex, catalytic core;CC:membrane;MF:proton-transporting ATP synthase activity, rotational mechanism;MF:GTPase activity;MF:GTP binding;	------	------	------	------	ENOG41106K6	S:Function unknown	CAD6335386.1	unnamed protein product [Miscanthus lutarioriparius]	------	------	------	------	------
MSTRG.146783	0.25	0.1	0.43	0.81	0.51	0.57	0.01	0.21	0	0.06	0	0.03	4.54	4.9	6.45	0	0.15	0.03	1.61	0.95	0.98	0	0	0	0.26	0.63	0.073333	0.03	5.29667	0.06	1.18	0	------	------	------	------	------	------	ENOG41115UH	S:Function unknown	TVT97578.1	hypothetical protein EJB05_57173 [Eragrostis curvula]	------	------	PF04570.17	zf-FLZ	zinc-finger of the FCS-type, C2-C2
MSTRG.148489	3.54	2.08	2.35	1.18	1.14	0.7	0	0	0	0	0	0	0.58	0.37	0.55	0.02	0.08	0.04	0.73	0.47	0.81	0.08	0.02	0.02	2.65667	1.00667	0	0	0.5	0.046667	0.67	0.04	GO:0031507;GO:0046872;GO:0140658;GO:0005524;GO:000438	BP:heterochromatin assembly;MF:metal ion binding;MF:old GO;MF:ATP binding;MF:helicase activity;	------	------	------	------	ENOG41115ET;COG0553	S:Function unknown;L:Replication, recombination and repair	CAD6338090.1	unnamed protein product [Miscanthus lutarioriparius]	------	------	------	------	------
MSTRG.148643	16.33	8.12	12.99	4.5	6.43	4.89	0	0	0	0	0.09	0	24.93	22.91	36.25	0.07	1.8	0	17.31	24.76	12.52	0.12	0	0.3	12.48	5.27333	0	0.03	28.03	0.623333	18.1967	0.14	GO:001602	CC:integral component of membrane;	------	------	------	------	------	------	CAD6333116.1	unnamed protein product [Miscanthus lutarioriparius]	------	------	------	------	------
MSTRG.148651	0.15	0.02	0.02	0.05	0.05	0	0.72	0.64	0.82	0.02	0	0.02	2.45	3.07	2.38	0.93	0.82	0.6	1.17	0.85	1.05	0.02	0	0.05	0.063333	0.033333	0.726667	0.013333	2.63333	0.783333	1.02333	0.023333	GO:003525	MF:UDP-glucosyltransferase activity;	K08237	E2.4.1.218	------	------	COG1819	S:Function unknown	CAD6340285.1	unnamed protein product [Miscanthus lutarioriparius]	sp|Q9LNI1|U72B3_ARATH;	UDP-glycosyltransferase 72B3 OS=Arabidopsis thaliana OX=3702 GN=UGT72B3 PE=2 SV=1;	PF00201.21	UDPGT	UDP-glucoronosyl and UDP-glucosyl transferase
MSTRG.148659	1.05	1.54	1.45	0.95	1.51	1.11	5.81	7.91	5.01	0.2	0	0	79.5	46.44	64.08	0.4	1.42	0.64	9.77	5.81	6.63	0.23	0.06	0.16	1.34667	1.19	6.24333	0.066667	63.34	0.82	7.40333	0.15	GO:001602	CC:integral component of membrane;	------	------	------	------	ENOG41103P9;ENOG411057E	S:Function unknown;	CAD6340319.1	unnamed protein product [Miscanthus lutarioriparius]	------	------	PF20100.2	DUF6490	Family of unknown function
MSTRG.148771	12.31	4.89	9.41	1.15	1.13	1.01	1.77	1.34	1.89	1.09	1.79	0.91	11.98	10.12	9.85	0.75	1.96	1.71	7.66	4.2	7	3.39	5.04	5.41	8.87	1.09667	1.66667	1.26333	10.65	1.47333	6.28667	4.61333	------	------	------	------	------	------	------	------	------	------	------	------	------	------	------
MSTRG.148772	65.34	25.01	46.18	10.62	11.28	13.24	0	0	0	0	0	0	100.13	84.35	77.75	0	7.94	0	80.5	74.21	75.15	0	0	0	45.51	11.7133	0	0	87.41	2.64667	76.62	0	GO:0042273;GO:0002181;GO:0006412;GO:0005840;GO:0022625;GO:1990904;GO:000373	BP:ribosomal large subunit biogenesis;BP:cytoplasmic translation;BP:translation;CC:ribosome;CC:cytosolic large ribosomal subunit;CC:ribonucleoprotein complex;MF:structural constituent of ribosome;	K02917	RP-L35Ae, RPL35A	map03010	Ribosome	COG2451;ENOG410YBXH	J:Translation, ribosomal structure and biogenesis;S:Function unknown	RLN11236.1	ribosomal protein L35A [Panicum miliaceum]	sp|Q9LMK0|R35A1_ARATH;	60S ribosomal protein L35a-1 OS=Arabidopsis thaliana OX=3702 GN=RPL35AA PE=3 SV=1;	PF01247.21	Ribosomal_L35Ae	Ribosomal protein L35Ae
MSTRG.149049	3.08	2.56	1.78	2.45	2.33	1.14	5.97	9.16	2.93	1.26	0.85	2.66	20.86	16.59	23.06	2.07	10.75	1.32	13.21	10.06	12.62	1.54	4.32	0.4	2.47333	1.97333	6.02	1.59	20.17	4.71333	11.9633	2.08667	------	------	------	------	------	------	ENOG410Z63S;ENOG410Y32D	S:Function unknown;	CAD6339430.1	unnamed protein product [Miscanthus lutarioriparius]	------	------	------	------	------
MSTRG.149116	1.37	0.26	0.5	2.29	3.12	2.57	0.36	0.45	0.2	0.32	0.06	0.04	2.25	1.82	2.47	0.24	1.21	0.3	6.81	7.63	6.87	0.04	0	0.16	0.71	2.66	0.336667	0.14	2.18	0.583333	7.10333	0.066667	GO:0006357;GO:0034605;GO:0005634;GO:0043565;GO:0003700;GO:000097	BP:regulation of transcription from RNA polymerase II promoter;BP:cellular response to heat;CC:nucleus;MF:sequence-specific DNA binding;MF:transcription factor activity, sequence-specific DNA binding;MF:RNA polymerase II core promoter proximal region sequence-specific DNA binding;	K09419	HSFF	------	------	COG5169;ENOG411062A	K:Transcription;S:Function unknown	CAD6339250.1	unnamed protein product [Miscanthus lutarioriparius]	sp|Q0DBL6|HFC2B_ORYSJ;	Heat stress transcription factor C-2b OS=Oryza sativa subsp. japonica OX=39947 GN=HSFC2B PE=3 SV=1;	PF00447.20	HSF_DNA-bind	HSF-type DNA-binding
MSTRG.149169	1.5	2.94	2.29	7.02	7.52	9.18	0	0	0	0	0	0	2.46	0.29	1.26	0	0.05	0	2.56	2.15	3.66	0	0	0	2.24333	7.90667	0	0	1.33667	0.016667	2.79	0	GO:001602	CC:integral component of membrane;	------	------	------	------	ENOG410Z99D	S:Function unknown	XP_021305165.1	uncharacterized protein LOC8079315 [Sorghum bicolor]	------	------	PF20100.2	DUF6490	Family of unknown function
MSTRG.149176	0.69	0.38	0.33	0	0	0	0	0	0	0	0	0	6.89	4.6	6.32	0	0.24	0	1.21	1.44	0.63	0	0	0	0.466667	0	0	0	5.93667	0.08	1.09333	0	------	------	------	------	------	------	------	------	------	------	------	------	------	------	------
MSTRG.149242	2.11	0.64	0.78	4.82	3.57	2.6	0	0.07	0.07	0.04	0.1	0.13	0.42	0.66	0.2	0.04	0	0	1.3	0.36	0.48	0.24	0	0.51	1.17667	3.66333	0.046667	0.09	0.426667	0.013333	0.713333	0.25	------	------	------	------	------	------	------	------	------	------	------	------	------	------	------
MSTRG.149337	10.14	5.23	11.22	2.92	0.44	1.25	0	0	0	0	0	0	0	0	0	0	0	0	0.18	0	0.55	1.44	0.94	0.46	8.86333	1.53667	0	0	0	0	0.243333	0.946667	------	------	------	------	------	------	------	------	------	------	------	------	------	------	------
MSTRG.149435	3.44	8.19	7.24	11.82	18.38	10.54	0.86	1.5	1.75	0.73	0.39	0.72	5.08	6.14	8.27	0	0.59	0	3.36	0.81	2.26	0.34	0.5	0.42	6.29	13.58	1.37	0.613333	6.49667	0.196667	2.14333	0.42	------	------	------	------	------	------	------	------	------	------	------	------	------	------	------
MSTRG.149513	4.07	3.46	2.8	7.14	9.39	7.7	0.03	0	0.13	0.03	0.14	0	13.5	9.82	13.05	0	0.74	0	16.32	13.54	14.95	0	0	0.06	3.44333	8.07667	0.053333	0.056667	12.1233	0.246667	14.9367	0.02	------	------	------	------	------	------	ENOG410YW3V	S:Function unknown	AGT16405.1	hypothetical protein SHCRBa_024_H17_F_100 [Saccharum hybrid cultivar R570]	------	------	------	------	------
MSTRG.151268	0.2	0.09	0.08	0.04	0.13	0.37	0	0	0	0	0	0	4.01	1.64	2.34	0	0	0	1.35	1.05	1.16	0	0	0	0.123333	0.18	0	0	2.66333	0	1.18667	0	------	------	------	------	------	------	------	------	AAD22152.1	hypothetical protein [Sorghum bicolor]	------	------	------	------	------
MSTRG.151412	12.25	10.03	15.32	6.43	6.23	5.78	2.97	2.74	3.16	2.62	1.86	2.5	13.28	6.9	8.32	5.31	3.22	4.28	11.08	10.01	11.27	6.58	6.95	4.2	12.5333	6.14667	2.95667	2.32667	9.5	4.27	10.7867	5.91	GO:0006123;GO:000575	BP:mitochondrial electron transport, cytochrome c to oxygen;CC:mitochondrial respiratory chain complex IV;	K02265	COX5B	map00190	Oxidative phosphorylation	ENOG4111XEM	O:Posttranslational modification, protein turnover, chaperones	OEL34104.1	Cytochrome c oxidase subunit 5b-2, mitochondrial [Dichanthelium oligosanthes]	sp|Q9SSB8|CX5B2_ARATH;	Cytochrome c oxidase subunit 5b-2, mitochondrial OS=Arabidopsis thaliana OX=3702 GN=COX5B-2 PE=1 SV=1;	------	------	------
MSTRG.151437	0	0.18	0.23	0.17	0	0.11	0	0	0	0	0	0	5.98	7.15	6.53	0	0	0.05	2.66	3.25	3.15	0	0	0	0.136667	0.093333	0	0	6.55333	0.016667	3.02	0	GO:001602	CC:integral component of membrane;	------	------	------	------	ENOG41103P9;ENOG411057E;ENOG411089H	S:Function unknown;	CAD6337754.1	unnamed protein product [Miscanthus lutarioriparius]	------	------	PF20100.2	DUF6490	Family of unknown function
MSTRG.151438	0	0	0.47	0.19	0.37	1.66	0	0	0	0	0	0	9.36	9.9	11.97	0	0.34	0	2.93	5.48	3.14	0	0	0	0.156667	0.74	0	0	10.41	0.113333	3.85	0	GO:001602	CC:integral component of membrane;	------	------	------	------	ENOG411089H;ENOG411057E	S:Function unknown;	OEL36995.1	hypothetical protein BAE44_0001985 [Dichanthelium oligosanthes]	------	------	PF20100.2	DUF6490	Family of unknown function
MSTRG.151443	0.34	0.51	0.2	0	0	0.21	0.3	0.35	0.38	0	0	0	31.01	30.95	27.83	0.03	0.38	0	4.65	4.46	3.86	0	0	0	0.35	0.07	0.343333	0	29.93	0.136667	4.32333	0	GO:001602	CC:integral component of membrane;	------	------	------	------	ENOG41103P9;ENOG411057E	S:Function unknown;	CAD6340319.1	unnamed protein product [Miscanthus lutarioriparius]	------	------	PF20100.2	DUF6490	Family of unknown function
MSTRG.151457	55.83	47.6	61.55	30.63	25.16	23.48	2.66	5.82	4.44	32.37	31.62	32.98	32.85	16.93	25.84	5	12.81	6.99	33.26	23.48	37.64	64.38	52.7	40.56	54.9933	26.4233	4.30667	32.3233	25.2067	8.26667	31.46	52.5467	GO:0006368;GO:0008023;GO:0005634;GO:0046872;GO:0003746;GO:000099	BP:transcription elongation from RNA polymerase II promoter;CC:transcription elongation factor complex;CC:nucleus;MF:metal ion binding;MF:translation elongation factor activity;MF:RNA polymerase II core binding;	K25829	ELOF1, ELF1	------	------	COG4888	S:Function unknown	ACG45941.1	transcription elongation factor 1 [Zea mays]	sp|Q8LHP0|ELOF1_ORYSJ;	Transcription elongation factor 1 homolog OS=Oryza sativa subsp. japonica OX=39947 GN=Os07g0631100 PE=3 SV=1;	PF05129.16	Elf1	Transcription elongation factor Elf1 like
MSTRG.151575	5.52	3.7	8.39	2.61	1.62	1.43	0	0	0	0	0	0	61.57	42.25	49.76	0	0.56	0	7.54	9.37	10.32	0	0	0	5.87	1.88667	0	0	51.1933	0.186667	9.07667	0	GO:0006414;GO:0005985;GO:1990904;GO:0016157;GO:0003746;GO:004302	BP:translational elongation;BP:sucrose metabolic process;CC:ribonucleoprotein complex;MF:sucrose synthase activity;MF:translation elongation factor activity;MF:ribosome binding;	K00695	SUS	map00500	Starch and sucrose metabolism	COG0438	M:Cell wall/membrane/envelope biogenesis	XP_021305168.1	sucrose synthase 1 [Sorghum bicolor]	sp|P04712|SUS1_MAIZE;	Sucrose synthase 1 OS=Zea mays OX=4577 GN=SH-1 PE=2 SV=1;	PF00862.22	Sucrose_synth	Sucrose synthase
MSTRG.151677	15	21.18	18.03	7.45	6.9	2.21	0	0.05	0.17	0.99	0.69	1.01	0.55	0.67	0.41	0	0	0	1.13	0.39	1.53	2.57	5.9	0.73	18.07	5.52	0.073333	0.896667	0.543333	0	1.01667	3.06667	------	------	------	------	------	------	ENOG411049T	S:Function unknown	CAD6337183.1	unnamed protein product [Miscanthus lutarioriparius]	------	------	------	------	------
MSTRG.151867	11.07	4.81	9.33	3.24	1.12	2.89	0	0	0	0.2	0.08	0.07	2.79	2.54	2.98	0	0	0	3.41	1.6	2.13	0.23	0	0.58	8.40333	2.41667	0	0.116667	2.77	0	2.38	0.27	------	------	------	------	------	------	------	------	------	------	------	------	------	------	------
MSTRG.151923	2.2	0.75	0.91	2.7	3.14	3.91	0.04	0	0	0	0	0	4.96	4.54	5.03	0.09	0.58	0.1	14.41	13.79	11.81	0.05	0	0	1.28667	3.25	0.013333	0	4.84333	0.256667	13.3367	0.016667	GO:0006357;GO:0034605;GO:0005634;GO:0043565;GO:0003700;GO:000097	BP:regulation of transcription from RNA polymerase II promoter;BP:cellular response to heat;CC:nucleus;MF:sequence-specific DNA binding;MF:transcription factor activity, sequence-specific DNA binding;MF:RNA polymerase II core promoter proximal region sequence-specific DNA binding;	K09419	HSFF	------	------	COG5169;ENOG411062A	K:Transcription;S:Function unknown	CAD6339250.1	unnamed protein product [Miscanthus lutarioriparius]	sp|Q0DBL6|HFC2B_ORYSJ;	Heat stress transcription factor C-2b OS=Oryza sativa subsp. japonica OX=39947 GN=HSFC2B PE=3 SV=1;	PF00447.20	HSF_DNA-bind	HSF-type DNA-binding
MSTRG.151954	0.82	0.57	1.99	0.16	0.23	0.26	0	0	0	0	0	0	7.65	5.48	3.48	0	0	0	2.68	2.49	1.47	0	0	0	1.12667	0.216667	0	0	5.53667	0	2.21333	0	------	------	------	------	------	------	------	------	------	------	------	------	------	------	------
MSTRG.152021	1.4	1.99	4.64	6.05	8.97	11.2	0.58	0.38	0.64	1.24	1.15	1.03	5.5	9.5	8.86	0.2	1.65	0.59	6.08	11.38	5.21	0.68	0.17	0.3	2.67667	8.74	0.533333	1.14	7.95333	0.813333	7.55667	0.383333	GO:001602	CC:integral component of membrane;	------	------	------	------	ENOG410ZR6V	S:Function unknown	CAD6339067.1	unnamed protein product [Miscanthus lutarioriparius]	------	------	------	------	------
MSTRG.152076	1.37	0.81	0.23	0.09	0.26	0.1	0.99	1.07	1.68	0.35	0	0	3.22	2.24	3.75	0.09	0.08	0.08	1.24	1.14	1.03	0.66	0.08	0.19	0.803333	0.15	1.24667	0.116667	3.07	0.083333	1.13667	0.31	GO:0080143;GO:001602	BP:regulation of amino acid export;CC:integral component of membrane;	------	------	------	------	ENOG410ZC7F	S:Function unknown	AGT15949.1	hypothetical protein SHCRBa_137_O14_F_210 [Saccharum hybrid cultivar R570]	------	------	------	------	------
MSTRG.152115	15.57	8.81	10.64	5.3	5	2.36	1.38	1.32	0.69	0.31	0.22	0.58	6.88	3.37	8.23	0.48	0.88	0.22	5.91	3.4	6.58	1.65	2.2	0.39	11.6733	4.22	1.13	0.37	6.16	0.526667	5.29667	1.41333	------	------	------	------	------	------	ENOG41116SP	S:Function unknown	CAD6336080.1	unnamed protein product [Miscanthus lutarioriparius]	------	------	------	------	------
MSTRG.152119	29.87	53.3	36.67	41.14	14.01	8.79	1.33	2.45	0.33	2.56	0.68	4.99	6.27	5.95	3.99	0.67	3.51	1.02	15.73	10.62	25.33	2.97	11.52	1.42	39.9467	21.3133	1.37	2.74333	5.40333	1.73333	17.2267	5.30333	GO:0050896;GO:0005634;GO:0003700;GO:004356	BP:response to stimulus;CC:nucleus;MF:transcription factor activity, sequence-specific DNA binding;MF:sequence-specific DNA binding;	------	------	------	------	ENOG410YHES	K:Transcription	XP_002438757.1	WRKY transcription factor WRKY28 [Sorghum bicolor]	sp|Q0DAJ3|WRK28_ORYSJ;	WRKY transcription factor WRKY28 OS=Oryza sativa subsp. japonica OX=39947 GN=WRKY28 PE=2 SV=2;	PF03106.18	WRKY	WRKY DNA -binding domain
MSTRG.152274	6.34	13.22	10.63	11.92	15.51	10.41	1.52	1.89	1.78	0.58	0.3	0.7	5.6	12.47	11.92	0.19	1.16	0.34	2.79	2.42	4.06	0.44	0.45	0.07	10.0633	12.6133	1.73	0.526667	9.99667	0.563333	3.09	0.32	------	------	------	------	------	------	------	------	------	------	------	------	------	------	------
MSTRG.152348	92.56	43.19	81.93	19.33	13.01	13.94	3.48	8.06	4.94	11.46	14.69	11.5	205.23	176.26	162.79	19.08	92.34	11.91	159.37	136.76	117.27	36.04	18.93	57.64	72.56	15.4267	5.49333	12.55	181.427	41.11	137.8	37.5367	GO:0006414;GO:0034059;GO:0005840;GO:0022625;GO:1990904;GO:0003735;GO:004487	BP:translational elongation;BP:response to anoxia;CC:ribosome;CC:cytosolic large ribosomal subunit;CC:ribonucleoprotein complex;MF:structural constituent of ribosome;MF:macromolecular complex binding;	K02942	RP-LP1, RPLP1	map03010	Ribosome	ENOG41124K7	J:Translation, ribosomal structure and biogenesis	CAD6338448.1	unnamed protein product [Miscanthus lutarioriparius]	sp|O24413|RLA3_MAIZE;	60S acidic ribosomal protein P3 OS=Zea mays OX=4577 GN=RPP3A PE=1 SV=3;	------	------	------
MSTRG.152422	4.91	3.89	4.77	2.5	1.18	2.26	0	0	0	0	0	0.14	4.2	2.89	2.67	0	0.49	0	3.31	2.96	3.17	0.12	0.18	0.18	4.52333	1.98	0	0.046667	3.25333	0.163333	3.14667	0.16	GO:0016567;GO:0006511;GO:0005634;GO:0031461;GO:0016021;GO:0097602;GO:0008270;GO:006163	BP:protein ubiquitination;BP:ubiquitin-dependent protein catabolic process;CC:nucleus;CC:cullin-RING ubiquitin ligase complex;CC:integral component of membrane;MF:cullin family protein binding;MF:zinc ion binding;MF:ubiquitin protein ligase activity;	K03868	RBX1, ROC1	map04120;map03420;map04141	Ubiquitin mediated proteolysis;Nucleotide excision repair;Protein processing in endoplasmic reticulum	COG5194	O:Posttranslational modification, protein turnover, chaperones	CAF1698082.1	unnamed protein product [Brassica napus]	sp|Q940X7|RBX1A_ARATH;	RING-box protein 1a OS=Arabidopsis thaliana OX=3702 GN=RBX1A PE=1 SV=1;	------	------	------
MSTRG.152483	36.67	41.94	35.46	124.84	103.54	66.5	0	0.06	0	0	0.04	0.06	47.33	36.08	37.59	0	8.17	0	98.62	69.24	116.61	0.21	0.03	0	38.0233	98.2933	0.02	0.033333	40.3333	2.72333	94.8233	0.08	------	------	------	------	------	------	ENOG4111ITW	S:Function unknown	CAD6338168.1	unnamed protein product [Miscanthus lutarioriparius]	------	------	------	------	------
MSTRG.159152	4.47	3.93	5.09	1.44	1.23	0.4	0.88	0.73	0.66	0.91	1.78	1.09	1.86	0.73	1.29	0.69	0.7	0.65	1.54	1.97	2.73	1.33	2.04	3	4.49667	1.02333	0.756667	1.26	1.29333	0.68	2.08	2.12333	GO:0050821;GO:004306	BP:protein stabilization;BP:negative regulation of apoptotic process;	------	------	------	------	ENOG4111M4G	S:Function unknown	CAD6207468.1	unnamed protein product [Miscanthus lutarioriparius]	------	------	PF19026.3	HYPK_UBA	HYPK UBA domain
MSTRG.159567	9.7	6.31	9.47	3.3	3.38	3.45	4.27	5.91	8.38	5.94	5.76	4.68	13.66	9.18	11.08	7.76	10.21	7.28	9.61	11.03	13.03	10.71	7.01	12.37	8.49333	3.37667	6.18667	5.46	11.3067	8.41667	11.2233	10.03	GO:000372	MF:mRNA binding;	------	------	------	------	ENOG4111IKT	S:Function unknown	XP_034598162.1	uncharacterized protein At4g28440-like [Setaria viridis]	sp|O49453|Y4844_ARATH;	Uncharacterized protein At4g28440 OS=Arabidopsis thaliana OX=3702 GN=At4g28440 PE=1 SV=1;	------	------	------
MSTRG.159723	39.78	30.34	45.01	6.57	5.83	10.47	2.87	2.91	3.36	5.44	4.53	4.38	27.42	14.9	14.63	1.49	6.39	4.38	21.42	16.59	22.53	13.58	10.55	15.61	38.3767	7.62333	3.04667	4.78333	18.9833	4.08667	20.18	13.2467	------	------	------	------	------	------	------	------	------	------	------	------	------	------	------
MSTRG.159760	1.5	1.76	2.72	3.96	6.1	6.37	0	0	0	0.23	0.68	0	0.6	0.71	0.87	0	0.06	0	0.79	0.61	0.56	0	0	0.14	1.99333	5.47667	0	0.303333	0.726667	0.02	0.653333	0.046667	------	------	------	------	------	------	ENOG410YYRA	S:Function unknown	CAD6213907.1	unnamed protein product [Miscanthus lutarioriparius]	------	------	------	------	------
MSTRG.159852	12.19	7.33	10.22	1.21	1.56	1.08	0	0	0.43	0	0	0	10.66	7.19	4.77	0	2.15	0	7.27	10.94	5.42	0	0	0	9.91333	1.28333	0.143333	0	7.54	0.716667	7.87667	0	GO:0005742;GO:0016021;GO:000484	CC:mitochondrial outer membrane translocase complex;CC:integral component of membrane;MF:ubiquitin-protein transferase activity;	------	------	------	------	ENOG410Y58X	U:Intracellular trafficking, secretion, and vesicular transport	CAD6205868.1	unnamed protein product [Miscanthus lutarioriparius]	------	------	------	------	------
MSTRG.159864	45.74	41.14	43.89	9.37	4.85	2.63	0	0	0	0.23	0.37	0.24	0.5	0.24	0.28	0	0	0	0.61	0.47	0.19	1.26	1.29	0.39	43.59	5.61667	0	0.28	0.34	0	0.423333	0.98	------	------	------	------	------	------	------	------	------	------	------	------	------	------	------
MSTRG.160202	4.47	2.81	4.86	20.59	20.55	16.31	0	0	0	0	0	0	1.49	0.6	1.62	0	0.09	0	2.32	1.01	1.13	0	0	0	4.04667	19.15	0	0	1.23667	0.03	1.48667	0	GO:0016310;GO:0005886;GO:0110165;GO:0016301;GO:0051015;GO:000377	BP:phosphorylation;CC:plasma membrane;CC:cellular anatomical entity;MF:kinase activity;MF:actin filament binding;MF:actin binding;	------	------	------	------	ENOG410XW3C	S:Function unknown	XP_039825526.1	protein NETWORKED 1A-like [Panicum virgatum]	------	------	------	------	------
MSTRG.160349	8.26	5	4.93	2.5	1.87	0.3	0	0.14	0.33	0.3	0.38	0.5	1.27	1.17	2.57	0.39	0.49	0.35	2.58	2.06	2.01	0.34	0.49	0.44	6.06333	1.55667	0.156667	0.393333	1.67	0.41	2.21667	0.423333	GO:0000723;GO:0006281;GO:0006310;GO:0016787;GO:0003678;GO:000552	BP:telomere maintenance;BP:DNA repair;BP:DNA recombination;MF:hydrolase activity;MF:DNA helicase activity;MF:ATP binding;	------	------	------	------	------	------	CAD6343864.1	unnamed protein product [Miscanthus lutarioriparius]	------	------	------	------	------
MSTRG.160367	20.97	18.37	26.57	2.19	1.9	0.13	0	0	0	0	0	0	1.92	0.78	0.54	0	0	0	0.23	0.21	0.5	0.12	0.26	0	21.97	1.40667	0	0	1.08	0	0.313333	0.126667	------	------	------	------	------	------	------	------	------	------	------	------	------	------	------
MSTRG.160494	17.48	11.47	15.72	3.76	3.03	4.59	0	0	0.05	0	0	0.06	12.36	9.7	8.7	0.06	0	0	8.81	8.51	8.29	0.2	0.1	0	14.89	3.79333	0.016667	0.02	10.2533	0.02	8.53667	0.1	------	------	------	------	------	------	------	------	------	------	------	------	------	------	------
MSTRG.160573	36.44	17.4	29.42	7.01	5.76	7.54	0.09	0	0	0	0	0.1	27.1	18.62	15.2	0	1.78	0	24.11	16.6	20.26	0.08	0	0	27.7533	6.77	0.03	0.033333	20.3067	0.593333	20.3233	0.026667	GO:0000028;GO:0006412;GO:0022627;GO:1990904;GO:0005840;GO:0003735;GO:000372	BP:ribosomal small subunit assembly;BP:translation;CC:cytosolic small ribosomal subunit;CC:ribonucleoprotein complex;CC:ribosome;MF:structural constituent of ribosome;MF:RNA binding;	K02966	RP-S19e, RPS19	map03010	Ribosome	COG2238	J:Translation, ribosomal structure and biogenesis	XP_004983991.1	40S ribosomal protein S19 [Setaria italica]	sp|P40978|RS19_ORYSJ;	40S ribosomal protein S19 OS=Oryza sativa subsp. japonica OX=39947 GN=RPS19A PE=2 SV=1;	PF01090.22	Ribosomal_S19e	Ribosomal protein S19e
MSTRG.160692	5.28	3.73	3.12	1.47	0.84	1.07	0.69	0.32	0.44	0.65	0.93	1	1.88	0.01	0.61	0.27	0.22	0.08	1.75	0.81	0.91	3.12	2.95	2.46	4.04333	1.12667	0.483333	0.86	0.833333	0.19	1.15667	2.84333	GO:0019752;GO:0003824;GO:000848	BP:carboxylic acid metabolic process;MF:catalytic activity;MF:transaminase activity;	K22696	EEF2KMT	------	------	COG0115	E:Amino acid transport and metabolism	KAG0551033.1	hypothetical protein BDA96_01G389100 [Sorghum bicolor]	sp|Q9ASR4|BCAL2_ARATH;	Branched-chain-amino-acid aminotransferase-like protein 2 OS=Arabidopsis thaliana OX=3702 GN=At5g27410 PE=2 SV=1;	PF01063.22	Aminotran_4	Amino-transferase class IV
MSTRG.160718	7.33	4.04	5.61	0.91	1.94	0.95	0	0	0.09	0	0	0	4.64	5.24	6.41	0	0.45	0	7.81	6.69	7.52	0	0	0	5.66	1.26667	0.03	0	5.43	0.15	7.34	0	GO:0006633;GO:0005739;GO:0000036;GO:0000035;GO:003117	BP:fatty acid biosynthetic process;CC:mitochondrion;MF:ACP phosphopantetheine attachment site binding involved in fatty acid biosynthetic process;MF:acyl binding;MF:phosphopantetheine binding;	K03955	NDUFAB1	map00190	Oxidative phosphorylation	COG0236	I:Lipid transport and metabolism	CAD6211200.1	unnamed protein product [Miscanthus lutarioriparius]	sp|O80800|ACPM2_ARATH;	Acyl carrier protein 2, mitochondrial OS=Arabidopsis thaliana OX=3702 GN=MTACP2 PE=1 SV=1;	PF00550.28;PF14573.9	PP-binding;PP-binding_2	Phosphopantetheine attachment site;Acyl-carrier
MSTRG.161356	3.71	4.78	4.13	10.28	13.01	11.65	0	0	0	0	0	0	0.16	0.11	0.51	0	0	0	0.23	0.41	0.71	0	0	0	4.20667	11.6467	0	0	0.26	0	0.45	0	GO:001602	CC:integral component of membrane;	------	------	------	------	ENOG411080F	S:Function unknown	CAD6201734.1	unnamed protein product [Miscanthus lutarioriparius]	------	------	------	------	------
MSTRG.161581	6.63	6.4	6.38	3.39	3.21	2.11	0.27	0.6	0.37	0.76	0.69	1.08	3.25	1.54	2.22	0.82	0.77	0.45	5.43	1.59	3.9	2.58	2.72	2.16	6.47	2.90333	0.413333	0.843333	2.33667	0.68	3.64	2.48667	GO:0009579;GO:0009536;GO:0072546;GO:001674	CC:thylakoid;CC:plastid;CC:ER membrane protein complex;MF:transferase activity;	K23563	EMC2, TTC35	------	------	ENOG410YT6B	S:Function unknown	CAD6334986.1	unnamed protein product [Miscanthus lutarioriparius]	sp|Q5E993|EMC2_BOVIN;	ER membrane protein complex subunit 2 OS=Bos taurus OX=9913 GN=EMC2 PE=2 SV=1;	PF13428.9;PF14559.9;PF07719.20;PF00515.31	TPR_14;TPR_19;TPR_2;TPR_1	Tetratricopeptide repeat;Tetratricopeptide repeat;Tetratricopeptide repeat;Tetratricopeptide repeat
MSTRG.161622	11.62	6.96	9.47	1.55	1.78	1.36	0.57	0.93	1.52	0.85	0.8	0.7	6.08	5.69	5.43	1.86	2	2.07	7.88	5.83	7.13	2.82	2.18	6.16	9.35	1.56333	1.00667	0.783333	5.73333	1.97667	6.94667	3.72	GO:0006412;GO:0005762;GO:000373	BP:translation;CC:mitochondrial large ribosomal subunit;MF:structural constituent of ribosome;	K17422	MRPL41	------	------	ENOG4111ND6	S:Function unknown	CAD6266832.1	unnamed protein product [Miscanthus lutarioriparius]	sp|Q6DJI4|RM41A_XENLA;	39S ribosomal protein L41-A, mitochondrial OS=Xenopus laevis OX=8355 GN=mrpl41-a PE=2 SV=1;	PF09809.12	MRP-L27	Mitochondrial ribosomal protein L27
MSTRG.161664	6.46	4.03	5.36	0.16	0.24	0.16	0.23	0	0.96	0	0	0	11.17	23.48	31.5	0	0.36	0	2	2.41	1.79	0	0.18	0.14	5.28333	0.186667	0.396667	0	22.05	0.12	2.06667	0.106667	------	------	------	------	------	------	ENOG410YWFS	S:Function unknown	CAD6215276.1	unnamed protein product [Miscanthus lutarioriparius]	------	------	------	------	------
MSTRG.161759	7.82	23.85	28.37	5.28	2.77	3.9	0	0	0	3.01	3.93	1.99	0.85	0	0	0	0.34	0	0	1.57	0.23	15.51	14.92	4.73	20.0133	3.98333	0	2.97667	0.283333	0.113333	0.6	11.72	------	------	------	------	------	------	------	------	------	------	------	------	------	------	------
MSTRG.161938	8.27	7.03	7.74	3.84	3.02	2.35	2.12	3.56	5.58	1.81	1.76	2.34	14.81	10.87	10.09	3.46	4.31	3.41	9.96	9.15	8.42	4.93	5.94	3.41	7.68	3.07	3.75333	1.97	11.9233	3.72667	9.17667	4.76	GO:0045048;GO:0030176;GO:004418	BP:protein insertion into ER membrane;CC:integral component of endoplasmic reticulum membrane;MF:protein binding involved in protein folding;	------	------	------	------	------	------	AAM47587.1	unknown protein [Sorghum bicolor]	------	------	------	------	------
MSTRG.162086	0.81	0.17	0.06	0.07	0.02	0.16	4.87	2.39	5.66	0.02	0.03	0.07	5.26	6.74	4.5	5.26	3.8	7.04	2.85	3.18	2.99	0.43	0.18	1.16	0.346667	0.083333	4.30667	0.04	5.5	5.36667	3.00667	0.59	GO:0006536;GO:0006538;GO:0005829;GO:0030170;GO:000435	BP:glutamate metabolic process;BP:glutamate catabolic process;CC:cytosol;MF:pyridoxal phosphate binding;MF:glutamate decarboxylase activity;	K01580	E4.1.1.15, gadB, gadA, GAD	map00250;map00430;map00410;map00650	Alanine, aspartate and glutamate metabolism;Taurine and hypotaurine metabolism;beta-Alanine metabolism;Butanoate metabolism	COG0076	E:Amino acid transport and metabolism	XP_002466557.1	glutamate decarboxylase 1 [Sorghum bicolor]	sp|Q42521|DCE1_ARATH;	Glutamate decarboxylase 1 OS=Arabidopsis thaliana OX=3702 GN=GAD1 PE=1 SV=2;	PF00282.22	Pyridoxal_deC	Pyridoxal-dependent decarboxylase conserved domain
MSTRG.162100	3.91	6.27	7.64	2.02	1.99	1.85	0.27	0.85	1.68	0.22	0.47	0.67	5.48	4.62	4.14	1.56	0.58	1.3	4.22	4.12	2.69	0.78	1.12	1.4	5.94	1.95333	0.933333	0.453333	4.74667	1.14667	3.67667	1.1	GO:0016021;GO:000827	CC:integral component of membrane;MF:zinc ion binding;	------	------	------	------	COG5183	O:Posttranslational modification, protein turnover, chaperones	XP_002466564.1	uncharacterized protein LOC8060005 [Sorghum bicolor]	------	------	------	------	------
MSTRG.162105	5.39	6.11	9.89	2.11	1.42	1.62	0	0	0	0	0	0	2.55	1.26	1.87	0	0.33	0.03	1.78	1.38	1.52	0	0	0	7.13	1.71667	0	0	1.89333	0.12	1.56	0	GO:0006541;GO:0006189;GO:0004642;GO:0046872;GO:000552	BP:glutamine metabolic process;BP:'de novo' IMP biosynthetic process;MF:phosphoribosylformylglycinamidine synthase activity;MF:metal ion binding;MF:ATP binding;	K01952	PFAS, purL	map00230	Purine metabolism	COG0047;COG0046	F:Nucleotide transport and metabolism;	CAD6206407.1	unnamed protein product [Miscanthus lutarioriparius]	sp|Q9M8D3|PUR4_ARATH;	Probable phosphoribosylformylglycinamidine synthase, chloroplastic/mitochondrial OS=Arabidopsis thaliana OX=3702 GN=At1g74260 PE=2 SV=3;	PF13507.9;PF02769.25	GATase_5;AIRS_C	CobB/CobQ-like glutamine amidotransferase domain;AIR synthase related protein, C-terminal domain
MSTRG.162225	14.39	8.83	11.59	7.51	5.6	5.64	0.15	0.12	0.13	0	0	0.14	18.51	16.16	17	0	0.4	0	12.34	12.01	14.89	0.35	0	0	11.6033	6.25	0.133333	0.046667	17.2233	0.133333	13.08	0.116667	GO:0007005;GO:0005634;GO:000573	BP:mitochondrion organization;CC:nucleus;CC:mitochondrion;	------	------	------	------	ENOG41126E7;ENOG4111WHQ;ENOG410XV3A	S:Function unknown;	ONM07786.1	Cox19-like CHCH family protein [Zea mays]	------	------	PF06747.16	CHCH	CHCH domain
MSTRG.162255	22.59	26.76	15.44	13.19	7.15	4.68	1.15	2.23	0.78	0.8	0.08	0.23	36.96	33.28	39.37	0.13	1.62	0.59	33.21	19.59	31.53	2	3.46	0.58	21.5967	8.34	1.38667	0.37	36.5367	0.78	28.11	2.01333	------	------	------	------	------	------	ENOG41107AW;ENOG41106WJ	S:Function unknown;	CAD6214013.1	unnamed protein product [Miscanthus lutarioriparius]	------	------	PF05678.17	VQ	VQ motif
MSTRG.162550	137.39	886.29	49.06	38.11	15.99	14.61	255	821.34	665.75	466.97	1172.63	242.26	98.2	121.51	45.4	255.84	524.49	529.41	38.54	80.16	44.07	451.17	837.98	512.26	357.58	22.9033	580.697	627.287	88.37	436.58	54.2567	600.47	------	------	------	------	------	------	COG4886	S:Function unknown	KAF8672454.1	hypothetical protein HU200_049666 [Digitaria exilis]	------	------	------	------	------
MSTRG.162706	12.32	18.39	18.8	1.66	1.08	0.7	0	0	0.12	0.07	0	0	3.17	4.45	5.82	0.05	0.1	0	1.09	0.94	1.43	0	0	0.01	16.5033	1.14667	0.04	0.023333	4.48	0.05	1.15333	0.003333	------	------	------	------	------	------	------	------	------	------	------	------	------	------	------
MSTRG.163066	7.5	3.68	3.94	10.23	10.59	14.22	4.83	5.54	7.16	9.93	17.76	12	5.86	7.18	4.81	11.24	13.32	13.48	10.46	8.64	10.09	4.85	2.79	10.79	5.04	11.68	5.84333	13.23	5.95	12.68	9.73	6.14333	GO:0016021;GO:003122	CC:integral component of membrane;CC:anchored component of membrane;	------	------	------	------	ENOG410YNCG	S:Function unknown	XP_002465118.1	PLASMODESMATA CALLOSE-BINDING PROTEIN 4 [Sorghum bicolor]	sp|Q93V72|PDCB4_ARATH;	PLASMODESMATA CALLOSE-BINDING PROTEIN 4 OS=Arabidopsis thaliana OX=3702 GN=PDCB4 PE=1 SV=1;	PF07983.16	X8	X8 domain
MSTRG.163186	4.44	2.96	3.26	0.99	1.12	1.11	0	0	0.11	0	0	0	5.67	4.98	6.61	0	0.31	0	7.04	5.63	6.62	0	0	0	3.55333	1.07333	0.036667	0	5.75333	0.103333	6.43	0	GO:0006633;GO:0005739;GO:0000036;GO:0000035;GO:003117	BP:fatty acid biosynthetic process;CC:mitochondrion;MF:ACP phosphopantetheine attachment site binding involved in fatty acid biosynthetic process;MF:acyl binding;MF:phosphopantetheine binding;	K03955	NDUFAB1	map00190	Oxidative phosphorylation	COG0236	I:Lipid transport and metabolism	CAD6211200.1	unnamed protein product [Miscanthus lutarioriparius]	sp|O80800|ACPM2_ARATH;	Acyl carrier protein 2, mitochondrial OS=Arabidopsis thaliana OX=3702 GN=MTACP2 PE=1 SV=1;	PF00550.28;PF14573.9	PP-binding;PP-binding_2	Phosphopantetheine attachment site;Acyl-carrier
MSTRG.163202	22.55	7.96	11.98	3.43	0.69	2.27	0	0	0	0	0	0	23.7	14.55	12.86	0	2	0	14.61	12.33	11.4	0	0	0	14.1633	2.13	0	0	17.0367	0.666667	12.78	0	GO:0000461;GO:0000447;GO:0006412;GO:0022627;GO:1990904;GO:0005840;GO:000373	BP:endonucleolytic cleavage to generate mature 3'-end of SSU-rRNA fro;BP:endonucleolytic cleavage in ITS1 to separate SSU-rRNA from 5.8S rRNA and LSU-rRNA from tricistronic rRNA transcrip;BP:translation;CC:cytosolic small ribosomal subunit;CC:ribonucleoprotein complex;CC:ribosome;MF:structural constituent of ribosome;	K02971	RP-S21e, RPS21	map03010	Ribosome	ENOG4112266	J:Translation, ribosomal structure and biogenesis	CAD6203612.1	unnamed protein product [Miscanthus lutarioriparius]	sp|Q41852|RS21_MAIZE;	40S ribosomal protein S21 OS=Zea mays OX=4577 GN=RPS21 PE=3 SV=1;	PF01249.21	Ribosomal_S21e	Ribosomal protein S21e
MSTRG.163625	0	0	0	0	0	0.25	0	0	0	0	0	0.22	2.88	0.17	1.61	0.26	0.39	0	8.3	10.02	13.96	0	0	0	0	0.083333	0	0.073333	1.55333	0.216667	10.76	0	------	------	------	------	------	------	------	------	------	------	------	------	------	------	------
MSTRG.163952	1.27	1.44	0.52	3.88	4.68	4.29	3.38	2.88	1.42	1.33	2.05	2.13	6.22	3.15	5.8	1.37	1.98	0.19	2.78	2.93	4.51	0.52	0.35	1.07	1.07667	4.28333	2.56	1.83667	5.05667	1.18	3.40667	0.646667	------	------	------	------	------	------	------	------	------	------	------	------	------	------	------
MSTRG.164026	45.51	58.92	62.2	29.01	26.64	24.03	0	0	0	0	0	0	0	0	0	0	0	0	0	0	0	0	0	0	55.5433	26.56	0	0	0	0	0	0	GO:0006508;GO:0006869;GO:0008233;GO:000828	BP:proteolysis;BP:lipid transport;MF:peptidase activity;MF:lipid binding;	------	------	------	------	ENOG410Z1B5	S:Function unknown	CAD6201599.1	unnamed protein product [Miscanthus lutarioriparius]	sp|A2XBN5|NLTPX_ORYSI;	Non-specific lipid-transfer protein 2 OS=Oryza sativa subsp. indica OX=39946 GN=LTP-2 PE=3 SV=2;	------	------	------
MSTRG.164573	0.83	2.77	3.39	0.1	0.25	0.11	2.41	1.99	4.52	0.05	0.36	0.21	2.47	2.28	3.29	0.66	0.27	0.54	0.98	1.11	1.07	2.23	1.42	1.64	2.33	0.153333	2.97333	0.206667	2.68	0.49	1.05333	1.76333	------	------	------	------	------	------	------	------	CAD6206561.1	unnamed protein product [Miscanthus lutarioriparius]	------	------	------	------	------
MSTRG.164779	6.36	4.69	4.74	2.01	2.4	1.7	0.39	0.86	0.56	0.19	0.75	2.08	4.03	1.2	2.27	0.27	0.23	0.25	3.4	3.3	3.75	1.14	2.8	0.67	5.26333	2.03667	0.603333	1.00667	2.5	0.25	3.48333	1.53667	GO:001602	CC:integral component of membrane;	------	------	------	------	ENOG410Z1QS	S:Function unknown	NP_001341858.1	uncharacterized protein LOC100502302 [Zea mays]	------	------	------	------	------
MSTRG.164944	22.14	16.84	18.27	10.32	9.33	6.98	0.45	1.65	0.6	0.14	0.3	0.33	25.66	12.48	17.72	1.16	3.28	1.28	20.11	19.15	26	2.01	1.09	1.32	19.0833	8.87667	0.9	0.256667	18.62	1.90667	21.7533	1.47333	GO:001602	CC:integral component of membrane;	------	------	------	------	ENOG410Z1ES	S:Function unknown	XP_002466879.1	uncharacterized protein LOC8063010 [Sorghum bicolor]	------	------	------	------	------
MSTRG.165033	24.17	174.52	6.91	6.09	3.65	2.13	0.28	1.01	1.07	0.23	0.31	0	29.38	36.24	19.45	1.38	4.2	0.97	12.83	20.9	15.24	0.43	0.78	0.32	68.5333	3.95667	0.786667	0.18	28.3567	2.18333	16.3233	0.51	------	------	------	------	------	------	COG4886	S:Function unknown	KAF8672454.1	hypothetical protein HU200_049666 [Digitaria exilis]	------	------	------	------	------
MSTRG.165146	4.16	1.35	1.58	2.55	4.13	3.3	0.93	1.76	1.73	0.2	0.19	0.46	7.34	13.31	10.4	0.53	1.53	0.46	3.76	4.94	4.32	0.23	0.07	1.2	2.36333	3.32667	1.47333	0.283333	10.35	0.84	4.34	0.5	------	------	------	------	------	------	------	------	------	------	------	------	------	------	------
MSTRG.165262	16.57	20.34	18.24	7.54	5.73	6.34	3.81	8.13	5.9	8.6	11.38	8.44	0.96	0.57	0.51	2.77	0.12	3.65	0.12	0.41	0.95	28.39	38.05	10.34	18.3833	6.53667	5.94667	9.47333	0.68	2.18	0.493333	25.5933	------	------	------	------	------	------	------	------	------	------	------	------	------	------	------
MSTRG.165648	12.01	3.77	6.3	1.23	1.5	1.04	0	0	0	0	0	0	8.32	5.94	5.2	0	0	0	6.71	3.08	5.83	0	0	0	7.36	1.25667	0	0	6.48667	0	5.20667	0	------	------	------	------	------	------	------	------	------	------	------	------	------	------	------
MSTRG.165784	23.81	6.04	5.99	1.23	1.27	2.08	0	0	0	0	0	0.13	0.08	0	0	0	0	0.12	0	0	0	0.45	0	0.11	11.9467	1.52667	0	0.043333	0.026667	0.04	0	0.186667	------	------	------	------	------	------	------	------	------	------	------	------	------	------	------
MSTRG.165948	5.55	3.75	3.38	16.89	23.1	19.34	0.62	0.84	0.2	2.72	1.83	3.13	3.08	1.48	2.83	0.84	0.97	0.39	7.08	4.42	7.85	2.85	3.35	1.83	4.22667	19.7767	0.553333	2.56	2.46333	0.733333	6.45	2.67667	GO:004216	MF:telomeric DNA binding;	------	------	------	------	ENOG4111PQU	K:Transcription	CAD6210614.1	unnamed protein product [Miscanthus lutarioriparius]	sp|Q6R0E3|TRP5_ARATH;	Telomere repeat-binding protein 5 OS=Arabidopsis thaliana OX=3702 GN=TRP5 PE=1 SV=2;	PF00249.34	Myb_DNA-binding	Myb-like DNA-binding domain
MSTRG.166354	4.41	3.66	3.95	1.85	2	1.34	0.29	0.36	0.16	1.47	1.43	2.18	0.49	0.1	0.33	0.72	0.29	0.22	0.79	0.27	0.8	3.71	5.73	1.7	4.00667	1.73	0.27	1.69333	0.306667	0.41	0.62	3.71333	------	------	------	------	------	------	------	------	XP_021307000.1	uncharacterized protein LOC110431772 [Sorghum bicolor]	------	------	PF00098.26	zf-CCHC	Zinc knuckle
MSTRG.166404	0.18	1.74	1.27	3.87	4.44	4.29	0.24	0	0	0.39	0.42	0.26	0.46	0.09	0	0.12	0.06	0	1.07	0.81	1.24	0	0.4	0.24	1.06333	4.2	0.08	0.356667	0.183333	0.06	1.04	0.213333	GO:0005737;GO:0005739;GO:0009507;GO:0016887;GO:000552	CC:cytoplasm;CC:mitochondrion;CC:chloroplast;MF:ATPase activity;MF:ATP binding;	K18798	AFG1, LACE1	------	------	COG1485	S:Function unknown	XP_021319105.1	lactation elevated protein 1-like isoform X1 [Sorghum bicolor]	sp|Q32PX9|AFG1L_RAT;	AFG1-like ATPase OS=Rattus norvegicus OX=10116 GN=Afg1l PE=2 SV=1;	PF03969.19	AFG1_ATPase	AFG1-like ATPase
MSTRG.166623	0.36	0.73	0.8	0.25	0.1	0.09	0.83	0.4	0.14	0	0	0.07	2.93	2.69	2.89	0.32	0.1	0.29	1.64	1.35	1.73	0.13	0.67	0.08	0.63	0.146667	0.456667	0.023333	2.83667	0.236667	1.57333	0.293333	------	------	------	------	------	------	ENOG4111C0F	S:Function unknown	XP_002463963.1	SKI family transcriptional corepressor 2 [Sorghum bicolor]	------	------	------	------	------
MSTRG.166767	300.64	312.26	349.89	21.92	25.47	30.84	2.36	1.33	2.75	0.58	0.27	0.3	150.25	190.68	157.05	1.76	7.34	1.72	98.83	117.96	88.11	8.54	7.35	5.72	320.93	26.0767	2.14667	0.383333	165.993	3.60667	101.633	7.20333	GO:0005634;GO:0003723;GO:000373	CC:nucleus;MF:RNA binding;MF:mRNA 3'-UTR binding;	------	------	------	------	COG0724;ENOG41121QZ	S:Function unknown;	CAB3493742.1	unnamed protein product [Digitaria exilis]	sp|P10979|GRPA_MAIZE;	Glycine-rich RNA-binding, abscisic acid-inducible protein OS=Zea mays OX=4577 GN=RAB15 PE=1 SV=1;	PF00076.25;PF16367.8	RRM_1;RRM_7	RNA recognition motif.;RNA recognition motif
MSTRG.166936	57.53	427.69	19.8	18.7	9.71	10.42	28.41	95.07	62.82	25.41	55.3	12.64	61.46	86.28	37.15	21.86	47.06	45.11	27.36	45.52	31.25	29.01	45.04	28.31	168.34	12.9433	62.1	31.1167	61.63	38.01	34.71	34.12	------	------	------	------	------	------	COG4886	S:Function unknown	KAF8672454.1	hypothetical protein HU200_049666 [Digitaria exilis]	------	------	------	------	------
MSTRG.167006	21.6	3.61	2.25	1.14	1.31	2.22	0.05	0	0	0	0	0	8.25	8.14	11.34	0	1.23	0	8.77	10.47	7.11	0.13	0	0	9.15333	1.55667	0.016667	0	9.24333	0.41	8.78333	0.043333	GO:0009299;GO:0009416;GO:000563	BP:mRNA transcription;BP:response to light stimulus;CC:nucleus;	------	------	------	------	ENOG410Y75T	S:Function unknown	CAD6205341.1	unnamed protein product [Miscanthus lutarioriparius]	sp|Q7XDD0|G1L5_ORYSJ;	Protein G1-like5 OS=Oryza sativa subsp. japonica OX=39947 GN=G1L5 PE=1 SV=1;	PF04852.15	ALOG_dom	ALOG domain
MSTRG.167129	8.93	7.32	10.47	4.2	2.26	3.11	0	0	0	0	0	0	5.49	8.83	8.35	0	0.11	0	3.5	4.94	3.65	0.11	0	0	8.90667	3.19	0	0	7.55667	0.036667	4.03	0.036667	------	------	------	------	------	------	------	------	------	------	------	------	------	------	------
MSTRG.167467	2.19	1.15	1.55	4.32	4.29	5.21	0.34	0.66	1.56	1.22	1.68	1.46	4.23	4.35	3.7	1.61	2.58	2.44	6.01	6.3	5.99	0.82	0.07	0.77	1.63	4.60667	0.853333	1.45333	4.09333	2.21	6.1	0.553333	GO:0016021;GO:003122	CC:integral component of membrane;CC:anchored component of membrane;	------	------	------	------	ENOG410YNCG	S:Function unknown	CAD6204083.1	unnamed protein product [Miscanthus lutarioriparius]	sp|Q93V72|PDCB4_ARATH;	PLASMODESMATA CALLOSE-BINDING PROTEIN 4 OS=Arabidopsis thaliana OX=3702 GN=PDCB4 PE=1 SV=1;	PF07983.16	X8	X8 domain
MSTRG.167486	18.44	12.01	19.3	4.62	1.75	3.15	0	0	0	0	0	0	16.81	13.05	12.53	0	0	0	16.02	10.26	16.68	0	0	0	16.5833	3.17333	0	0	14.13	0	14.32	0	GO:0000387;GO:0000398;GO:0043186;GO:0071004;GO:0071011;GO:0071013;GO:1990904;GO:0097526;GO:0005689;GO:0005687;GO:0005686;GO:0005685;GO:0034719;GO:0005682;GO:0005681;GO:000372	BP:spliceosomal snRNP assembly;BP:mRNA splicing, via spliceosome;CC:P granule;CC:U2-type prespliceosome;CC:precatalytic spliceosome;CC:catalytic step 2 spliceosome;CC:ribonucleoprotein complex;CC:spliceosomal tri-snRNP complex;CC:U12-type spliceosomal complex;CC:U4 snRNP;CC:U2 snRNP;CC:U1 snRNP;CC:SMN-Sm protein complex;CC:U5 snRNP;CC:spliceosomal complex;MF:RNA binding;	K11099	SNRPG, SMG	map03040	Spliceosome	ENOG41122Q1	K:Transcription	XP_002467703.1	probable small nuclear ribonucleoprotein G [Sorghum bicolor]	sp|O82221|RUXG_ARATH;	Probable small nuclear ribonucleoprotein G OS=Arabidopsis thaliana OX=3702 GN=At2g23930 PE=3 SV=1;	PF01423.25	LSM	LSM domain
MSTRG.167488	8.85	6.2	10.4	2.3	1.07	1.63	0	0	0	0	0	0	3.72	4.05	2.09	0	0.4	0	1.99	1.73	2.18	0	0	0	8.48333	1.66667	0	0	3.28667	0.133333	1.96667	0	------	------	------	------	------	------	------	------	------	------	------	------	------	------	------
MSTRG.167683	1.27	3.43	2.23	8.71	11.62	11.96	0.45	1.35	0.66	7.95	5.01	4.8	1.8	1.4	2.93	0.65	0.4	0.44	2.68	1.87	2.02	3.58	4.43	1.36	2.31	10.7633	0.82	5.92	2.04333	0.496667	2.19	3.12333	------	------	------	------	------	------	ENOG410Z2F4	S:Function unknown	XP_002465299.1	phylloplanin [Sorghum bicolor]	------	------	------	------	------
MSTRG.168503	5.06	4.86	6.82	1.85	1.06	0.79	0	0	0	0	0	0	0.45	0.39	0.48	0	0	0	0.95	0.44	0.89	0.04	0	0	5.58	1.23333	0	0	0.44	0	0.76	0.013333	------	------	------	------	------	------	------	------	------	------	------	------	------	------	------
MSTRG.168521	4.4	3.29	5.2	2.01	1.07	1.83	0.14	0.27	0.09	0.43	0.57	0.48	0.53	0.14	0.35	0.51	0.34	0	0.83	0.26	0.45	5.31	5.97	3.62	4.29667	1.63667	0.166667	0.493333	0.34	0.283333	0.513333	4.96667	GO:0006364;GO:0016021;GO:1990904;GO:000573	BP:rRNA processing;CC:integral component of membrane;CC:ribonucleoprotein complex;CC:nucleolus;	K14550	UTP10, HEATR1	map03008	Ribosome biogenesis in eukaryotes	ENOG410XNQQ	J:Translation, ribosomal structure and biogenesis	CAD6341699.1	unnamed protein product [Miscanthus lutarioriparius]	sp|Q9C8Z4|HEAT1_ARATH;	Uncharacterized protein At3g06530 OS=Arabidopsis thaliana OX=3702 GN=At3g06530 PE=1 SV=3;	PF08146.15	BP28CT	BP28CT
MSTRG.168530	21.29	23.04	27.95	11.59	8.76	2.1	0.31	0.19	0.34	0	0.17	0.39	1.77	1.04	2.76	0	0.12	0	0.38	0.26	2.38	1.71	3.42	0	24.0933	7.48333	0.28	0.186667	1.85667	0.04	1.00667	1.71	------	------	------	------	------	------	------	------	------	------	------	------	------	------	------
MSTRG.168577	4.91	3.98	4.46	1.54	1	1.15	0.53	1.34	2.26	0.82	0.15	0.14	1.87	0.73	1.93	0.89	1.79	0.61	1.36	1.04	0.67	0.91	0.86	0.75	4.45	1.23	1.37667	0.37	1.51	1.09667	1.02333	0.84	------	------	------	------	------	------	ENOG410YXN1	S:Function unknown	ACG28165.1	hypothetical protein [Zea mays]	------	------	------	------	------
MSTRG.168899	0.72	1.38	1.34	2.57	3.39	3.4	0.07	0	0.05	1.45	1.7	0.62	1.01	1.13	1.05	0.9	0.67	0.32	3.9	3.8	3.46	0.74	0.36	0.06	1.14667	3.12	0.04	1.25667	1.06333	0.63	3.72	0.386667	GO:001602	CC:integral component of membrane;	------	------	------	------	ENOG41108DR	S:Function unknown	CAD6226121.1	unnamed protein product [Miscanthus lutarioriparius]	------	------	PF07172.14	GRP	Glycine rich protein family
MSTRG.169155	8.91	8.8	9.56	1.91	1.04	0.45	0.25	0.1	0.13	0	0	0.08	0.74	0.21	0.48	0.07	0.09	0	0.23	0.06	0.27	1.01	1.87	0.58	9.09	1.13333	0.16	0.026667	0.476667	0.053333	0.186667	1.15333	------	------	------	------	------	------	------	------	------	------	------	------	------	------	------
MSTRG.169159	6.46	17.15	26.49	1.53	1.04	1.82	0	0	0	0	0	0	0.13	0	0.31	0	0	0	0.34	0	0	0.13	0	0	16.7	1.46333	0	0	0.146667	0	0.113333	0.043333	GO:003525	MF:UDP-glucosyltransferase activity;	K08237	E2.4.1.218	------	------	COG1819	S:Function unknown	CAD6219665.1	unnamed protein product [Miscanthus lutarioriparius]	sp|Q9LNI1|U72B3_ARATH;	UDP-glycosyltransferase 72B3 OS=Arabidopsis thaliana OX=3702 GN=UGT72B3 PE=2 SV=1;	PF00201.21	UDPGT	UDP-glucoronosyl and UDP-glucosyl transferase
MSTRG.169178	17.49	12.06	15.58	2.19	0.95	0.57	0.03	0.27	0.38	0	0	0.34	0.91	0.64	0.99	0	0.06	0.06	0.46	0.06	0.17	4.11	10.63	3.2	15.0433	1.23667	0.226667	0.113333	0.846667	0.04	0.23	5.98	------	------	------	------	------	------	------	------	------	------	------	------	------	------	------
MSTRG.169210	50.57	15.78	26.01	7.64	5.07	8.03	1.44	0.03	2.07	0	0.25	0.73	48.98	43.87	35.23	1.96	3.97	0.66	46.46	36.95	40.04	0.84	0.5	3.99	30.7867	6.91333	1.18	0.326667	42.6933	2.19667	41.15	1.77667	GO:0042273;GO:0002181;GO:0006412;GO:0005840;GO:0022625;GO:1990904;GO:000373	BP:ribosomal large subunit biogenesis;BP:cytoplasmic translation;BP:translation;CC:ribosome;CC:cytosolic large ribosomal subunit;CC:ribonucleoprotein complex;MF:structural constituent of ribosome;	K02917	RP-L35Ae, RPL35A	map03010	Ribosome	COG2451	J:Translation, ribosomal structure and biogenesis	NP_001361294.1	60S ribosomal protein L35a-like [Zea mays]	sp|Q9LMK0|R35A1_ARATH;	60S ribosomal protein L35a-1 OS=Arabidopsis thaliana OX=3702 GN=RPL35AA PE=3 SV=1;	PF01247.21	Ribosomal_L35Ae	Ribosomal protein L35Ae
MSTRG.169441	0.16	0.68	0.14	0.42	1.31	0.38	0	0	0	0	0	0	17.83	17.28	19.16	0	0	0.14	64.08	55.54	67.68	0	0	0	0.326667	0.703333	0	0	18.09	0.046667	62.4333	0	------	------	------	------	------	------	------	------	------	------	------	------	------	------	------
MSTRG.169442	25.63	12.34	8.29	2.77	1.53	2.16	0.05	0	0.08	0	0	0	85.5	86.3	71.54	0.11	4.72	0.09	30.8	29.51	33.59	0.17	0	0.05	15.42	2.15333	0.043333	0	81.1133	1.64	31.3	0.073333	------	------	------	------	------	------	------	------	ACN34929.1	unknown [Zea mays]	------	------	------	------	------
MSTRG.169674	33.71	9.77	14.76	3.12	1.94	2.58	0.05	0.05	0	0	0	0.06	10.8	3	5.35	0.05	0.63	0	13.17	6.41	15.76	0.2	0.29	0.28	19.4133	2.54667	0.033333	0.02	6.38333	0.226667	11.78	0.256667	------	------	------	------	------	------	ENOG411185S	S:Function unknown	NP_001130633.1	uncharacterized protein LOC100191733 [Zea mays]	------	------	------	------	------
MSTRG.169932	0.96	1.68	2.17	5.89	4.93	5.46	0	0	0	0	0	0	0.75	0.7	0.68	0.04	0.08	0	1.5	1.02	1.81	0.04	0	0	1.60333	5.42667	0	0	0.71	0.04	1.44333	0.013333	GO:0006457;GO:0005615;GO:0016021;GO:0030173;GO:0016971;GO:000375	BP:protein folding;CC:extracellular space;CC:integral component of membrane;CC:integral component of Golgi membrane;MF:flavin-linked sulfhydryl oxidase activity;MF:protein disulfide isomerase activity;	K10758	QSOX	------	------	ENOG410XVJT	O:Posttranslational modification, protein turnover, chaperones	CAD6332932.1	unnamed protein product [Miscanthus lutarioriparius]	------	------	------	------	------
MSTRG.169950	12.34	14.01	14.64	1.53	1.71	0.44	0	0	0	0	0	0	3.12	1.93	2.3	0	0	0	1.31	0.72	3.1	0	0.03	0	13.6633	1.22667	0	0	2.45	0	1.71	0.01	------	------	------	------	------	------	------	------	------	------	------	------	------	------	------
MSTRG.169951	11.11	10.37	13.76	3	1.37	1.99	0.07	0.03	0.03	0	0	0.03	3.14	4.12	4.33	0	0.43	0.03	6.31	4.56	4.4	0.21	0.43	0.1	11.7467	2.12	0.043333	0.01	3.86333	0.153333	5.09	0.246667	------	------	------	------	------	------	------	------	------	------	------	------	------	------	------
MSTRG.170040	2.58	1.86	1.61	1.18	1.03	1.54	0	0	0	0	0	0	10.87	10.81	9.29	0	0.46	0	6.42	6.65	5.23	0	0	0	2.01667	1.25	0	0	10.3233	0.153333	6.1	0	GO:001602	CC:integral component of membrane;	------	------	------	------	ENOG410Z2EC	S:Function unknown	XP_008670555.1	uncharacterized protein LOC100277291 [Zea mays]	------	------	------	------	------
MSTRG.170053	14.26	11.64	12.05	6.9	7.36	3.95	0.16	0.48	0.12	0.94	0.62	0.29	5.67	2.71	3.57	0.28	0.72	0.47	5.71	4.36	6.71	1.83	0.79	2.3	12.65	6.07	0.253333	0.616667	3.98333	0.49	5.59333	1.64	GO:0000387;GO:0000398;GO:0016021;GO:0043186;GO:0071004;GO:0071011;GO:0071013;GO:1990904;GO:0097526;GO:0005689;GO:0005687;GO:0005686;GO:0005685;GO:0034719;GO:0005682;GO:0005681;GO:000372	BP:spliceosomal snRNP assembly;BP:mRNA splicing, via spliceosome;CC:integral component of membrane;CC:P granule;CC:U2-type prespliceosome;CC:precatalytic spliceosome;CC:catalytic step 2 spliceosome;CC:ribonucleoprotein complex;CC:spliceosomal tri-snRNP complex;CC:U12-type spliceosomal complex;CC:U4 snRNP;CC:U2 snRNP;CC:U1 snRNP;CC:SMN-Sm protein complex;CC:U5 snRNP;CC:spliceosomal complex;MF:RNA …	K11099	SNRPG, SMG	map03040	Spliceosome	ENOG41122Q1	K:Transcription	CAD6217218.1	unnamed protein product [Miscanthus lutarioriparius]	sp|O82221|RUXG_ARATH;	Probable small nuclear ribonucleoprotein G OS=Arabidopsis thaliana OX=3702 GN=At2g23930 PE=3 SV=1;	PF01423.25	LSM	LSM domain
MSTRG.170161	8.71	4.49	8.61	3.61	1.87	1.69	0	0	0.16	0	0.82	0.51	1.95	2.29	0.93	0	0.34	0	2.66	2.86	1.75	0.31	1.11	0	7.27	2.39	0.053333	0.443333	1.72333	0.113333	2.42333	0.473333	------	------	------	------	------	------	------	------	XP_021304083.1	uncharacterized protein LOC110430599 [Sorghum bicolor]	------	------	------	------	------
MSTRG.170495	0.51	1.06	1.63	0.57	0.58	1.24	0.54	0.91	0.63	0.55	0.71	0.25	7.04	6.72	7.09	0.53	0.65	0.29	3.94	4.71	3.27	0.74	1.03	0.4	1.06667	0.796667	0.693333	0.503333	6.95	0.49	3.97333	0.723333	------	------	------	------	------	------	------	------	CAD6221208.1	unnamed protein product [Miscanthus lutarioriparius]	------	------	------	------	------
MSTRG.170590	7.32	5.92	9.96	1.75	2.04	1.2	0	0	0	0	0	0.34	1.22	0	0	0	0	0.56	1.11	0.74	0.56	0	0	0	7.73333	1.66333	0	0.113333	0.406667	0.186667	0.803333	0	GO:0030490;GO:0000398;GO:0046540;GO:0005732;GO:0005730;GO:0000932;GO:0005688;GO:0120114;GO:0005681;GO:000372	BP:maturation of SSU-rRNA;BP:mRNA splicing, via spliceosome;CC:U4/U6 x U5 tri-snRNP complex;CC:small nucleolar ribonucleoprotein complex;CC:nucleolus;CC:cytoplasmic mRNA processing body;CC:U6 snRNP;CC:Sm-like protein family complex;CC:spliceosomal complex;MF:RNA binding;	K12625	LSM6	map03018;map03040	RNA degradation;Spliceosome	COG1958	K:Transcription	CAD6244365.1	unnamed protein product [Miscanthus lutarioriparius]	sp|Q9M1Z3|LSM6A_ARATH;	Sm-like protein LSM6A OS=Arabidopsis thaliana OX=3702 GN=LSM6A PE=1 SV=1;	PF01423.25	LSM	LSM domain
MSTRG.170628	5.37	4.65	7.32	1.86	1.95	3.28	0.12	0	0	0	0	0	2.57	1.49	1.87	0	0	0	2.04	1.41	1.64	0	0	0	5.78	2.36333	0.04	0	1.97667	0	1.69667	0	------	------	------	------	------	------	------	------	------	------	------	------	------	------	------
MSTRG.170702	3.65	3.08	2.81	1.29	1.16	1.13	0.03	0.05	0.16	0.49	0.33	0.1	0.63	0.37	0.6	0.12	0.09	0.02	0.76	0.36	1	0.73	0.96	0.3	3.18	1.19333	0.08	0.306667	0.533333	0.076667	0.706667	0.663333	------	------	------	------	------	------	------	------	------	------	------	------	------	------	------
MSTRG.170862	11.27	10.16	13.36	3.03	3.27	1.61	0	0	0	0	0	0	0	0.18	0	0	0	0	0	0.63	0.19	0.18	0	0	11.5967	2.63667	0	0	0.06	0	0.273333	0.06	------	------	------	------	------	------	------	------	------	------	------	------	------	------	------
MSTRG.170931	0	0	0	0	0	0	0.12	0.1	0.39	0	0	0	7.64	6.04	6.28	0.06	0.5	0.1	2.9	3.07	2.8	0	0	0	0	0	0.203333	0	6.65333	0.22	2.92333	0	------	------	------	------	------	------	------	------	CAD6225302.1	unnamed protein product [Miscanthus lutarioriparius]	------	------	------	------	------
MSTRG.170949	0	0	0	0	0	0	0.2	0.23	0.1	0	0	0	3.83	4.42	5.37	0.13	0.3	0.08	1.77	2.43	1.63	0	0	0	0	0	0.176667	0	4.54	0.17	1.94333	0	GO:0016021;GO:0016020;GO:0004497;GO:0016705;GO:0020037;GO:0016709;GO:000550	CC:integral component of membrane;CC:membrane;MF:monooxygenase activity;MF:oxidoreductase activity, acting on paired donors, with incorporation or reduction of molecular oxygen;MF:heme binding;MF:oxidoreductase activity, acting on paired donors, with incorporation or reduction of molecular oxygen, NA;MF:iron ion binding;	------	------	------	------	COG2124	Q:Secondary metabolites biosynthesis, transport and catabolism	CAD6219616.1	unnamed protein product [Miscanthus lutarioriparius]	sp|P37118|C71A2_SOLME;	Cytochrome P450 71A2 OS=Solanum melongena OX=4111 GN=CYP71A2 PE=2 SV=1;	PF00067.25	p450	Cytochrome P450
MSTRG.171016	7.22	4.73	10.07	7.14	9.03	9.97	1.85	4.05	0.86	8.18	8.16	6.06	3.11	3.19	6.47	8.34	15.09	10.85	21.35	12.26	15.86	2.2	4.56	3.6	7.34	8.71333	2.25333	7.46667	4.25667	11.4267	16.49	3.45333	------	------	------	------	------	------	------	------	------	------	------	------	------	------	------
MSTRG.171033	8.34	12.71	16.2	8.48	14.02	11.97	7.68	6.51	3.95	5.35	4.93	6.26	12.75	19.87	22.57	1.15	3.12	2.47	6.12	5.32	7.81	6.72	9.33	1.27	12.4167	11.49	6.04667	5.51333	18.3967	2.24667	6.41667	5.77333	------	------	------	------	------	------	ENOG41107GP	S:Function unknown	XP_002460188.1	uncharacterized protein LOC8056237 [Sorghum bicolor]	------	------	------	------	------
MSTRG.171048	9.47	3.26	4.21	1.77	0.98	0.86	0	0	0	0	0	0	6.82	4.17	8.35	0	1.81	0	6.28	3.23	12.43	0	0	0	5.64667	1.20333	0	0	6.44667	0.603333	7.31333	0	GO:0042254;GO:0006412;GO:0005840;GO:0022625;GO:0016021;GO:1990904;GO:000373	BP:ribosome biogenesis;BP:translation;CC:ribosome;CC:cytosolic large ribosomal subunit;CC:integral component of membrane;CC:ribonucleoprotein complex;MF:structural constituent of ribosome;	K02915	RP-L34e, RPL34	map03010	Ribosome	COG2174	J:Translation, ribosomal structure and biogenesis	NP_001132454.1	60S ribosomal protein L34 [Zea mays]	sp|Q42351|RL341_ARATH;	60S ribosomal protein L34-1 OS=Arabidopsis thaliana OX=3702 GN=RPL34A PE=2 SV=1;	PF01199.21	Ribosomal_L34e	Ribosomal protein L34e
MSTRG.171228	0.37	0.27	0.23	0.47	0.28	0.88	0	0	0	0	0	0	13.91	12.4	13.77	0	0	0	55.47	40.22	53.9	0	0	0.14	0.29	0.543333	0	0	13.36	0	49.8633	0.046667	------	------	------	------	------	------	------	------	------	------	------	------	------	------	------
MSTRG.171229	8.61	2.64	1.61	1.11	1.26	1.78	3.49	5.4	8.19	0.29	0.15	0.29	35.92	47.45	36.51	3.73	6.78	9.86	13.12	16.84	16.43	0.91	0.27	1.54	4.28667	1.38333	5.69333	0.243333	39.96	6.79	15.4633	0.906667	------	------	------	------	------	------	------	------	ACN34929.1	unknown [Zea mays]	------	------	------	------	------
MSTRG.171360	8.84	6.7	6	3.94	3.2	3.02	0.08	0.11	0.18	0	0.19	0.09	16.54	18.56	16.5	0.33	0.89	0.4	12.82	14.36	13.03	0.21	0.15	0.12	7.18	3.38667	0.123333	0.093333	17.2	0.54	13.4033	0.16	GO:0006120;GO:0022900;GO:0005739;GO:0005747;GO:0008137;GO:0051537;GO:0140647;GO:000905	BP:mitochondrial electron transport, NADH to ubiquinone;BP:electron transport chain;CC:mitochondrion;CC:mitochondrial respiratory chain complex I;MF:NADH dehydrogenas;MF:2 iron, 2 sulfur cluster binding;MF:old GO;MF:electron carrier activity;	K22071	FDX2	------	------	COG0633;ENOG410ZHZH;ENOG410XWV1	C:Energy production and conversion;S:Function unknown;S:Function unknown	RLN35219.1	putidaredoxin [Panicum miliaceum]	sp|Q6P4F2|FDX2_HUMAN;	Ferredoxin-2, mitochondrial OS=Homo sapiens OX=9606 GN=FDX2 PE=1 SV=2;	------	------	------
MSTRG.171455	54.51	26.32	42.33	17.55	15.18	20.06	18.53	17.4	18.01	4.96	2.27	4.26	60.78	57.07	41.99	21.61	12.4	29.48	48.46	61.21	48.31	15.22	6.57	11.11	41.0533	17.5967	17.98	3.83	53.28	21.1633	52.66	10.9667	GO:0009507;GO:0000036;GO:003117	CC:chloroplast;MF:ACP phosphopantetheine attachment site binding involved in fatty acid biosynthetic process;MF:phosphopantetheine binding;	------	------	------	------	COG0236	I:Lipid transport and metabolism	XP_002462748.1	acyl carrier protein 2, chloroplastic [Sorghum bicolor]	sp|P08817|ACP2_HORVU;	Acyl carrier protein 2, chloroplastic OS=Hordeum vulgare OX=4513 GN=ACL1.2 PE=1 SV=2;	------	------	------
MSTRG.171568	0.94	1.66	1.34	6.4	7.29	8.62	0	0	0	0.11	0.04	0.15	1.4	1.13	1.36	0	0.29	0.03	1.57	1.86	2.12	0.08	0	0	1.31333	7.43667	0	0.1	1.29667	0.106667	1.85	0.026667	GO:0035251;GO:000819	MF:UDP-glucosyltransferase activity;MF:UDP-glycosyltransferase activity;	------	------	------	------	COG1819	S:Function unknown	CAD6217969.1	unnamed protein product [Miscanthus lutarioriparius]	sp|Q4R1I9|ANGLT_ROSHC;	Anthocyanidin 5,3-O-glucosyltransferase OS=Rosa hybrid cultivar OX=128735 GN=RhGT1 PE=2 SV=1;	PF00201.21;PF04101.19	UDPGT;Glyco_tran_28_C	UDP-glucoronosyl and UDP-glucosyl transferase;Glycosyltransferase family 28 C-terminal domain
MSTRG.171743	2.46	1.62	1.38	3.84	5.47	5.85	0.26	0.82	0.76	0.42	1.06	0.9	8.96	6.12	7.29	1.46	3.04	1.94	10.11	11.26	10.17	0.61	0.21	1.56	1.82	5.05333	0.613333	0.793333	7.45667	2.14667	10.5133	0.793333	------	------	------	------	------	------	COG5429	S:Function unknown	CAD6223500.1	unnamed protein product [Miscanthus lutarioriparius]	------	------	PF06764.14	DUF1223	Protein of unknown function
MSTRG.171747	2.46	7.75	9.98	3.58	5.99	8.36	2.35	2.34	4.07	5.29	9.91	5.04	4.57	4.48	9.25	1.08	1.97	1.07	2.69	2.27	1.17	4.79	3.11	1.74	6.73	5.97667	2.92	6.74667	6.1	1.37333	2.04333	3.21333	------	------	------	------	------	------	ENOG41103VX	S:Function unknown	XP_020396953.1	uncharacterized protein LOC103633297 [Zea mays]	------	------	PF12609.11	DUF3774	Wound-induced protein
MSTRG.171987	3.21	3.98	3.61	1.31	1.87	1.38	0	0	0	0	0	0	2.41	3.03	2.26	0	0	0	0.27	1.74	0.32	0.05	0	0	3.6	1.52	0	0	2.56667	0	0.776667	0.016667	GO:0044238;GO:0044260;GO:0016567;GO:0005737;GO:0016021;GO:0004930;GO:0015276;GO:0008270;GO:006163	BP:primary metabolic process;BP:cellular macromolecule metabolic process;BP:protein ubiquitination;CC:cytoplasm;CC:integral component of membrane;MF:G-protein coupled receptor activity;MF:ligand-gated ion channel activity;MF:zinc ion binding;MF:ubiquitin protein ligase activity;	------	------	------	------	ENOG41121N2	O:Posttranslational modification, protein turnover, chaperones	CAD6216987.1	unnamed protein product [Miscanthus lutarioriparius]	sp|Q9LQX2|MPSR1_ARATH;	E3 ubiquitin-protein ligase MPSR1 OS=Arabidopsis thaliana OX=3702 GN=MPSR1 PE=1 SV=1;	PF13639.9;PF13923.9;PF00097.28;PF17123.8;PF13920.9;PF12678.10;PF13445.9;PF14634.9;PF12861.10	zf-RING_2;zf-C3HC4_2;zf-C3HC4;zf-RING_11;zf-C3HC4_3;zf-rbx1;zf-RING_UBOX;zf-RING_5;zf-ANAPC11	Ring finger domain;Zinc finger, C3HC4 type;Zinc finger, C3HC4 type;RING-like zinc finger;Zinc finger, C3HC4 type;RING-H2 zinc finger domain;RING-type zinc-finger;zinc-RING finger domain;Anaphase-promoting complex subunit 11 RING-H2 finger
MSTRG.172047	9.77	7.26	9.23	3.02	1.8	1.29	0.11	0.07	0	0.19	0.47	0.41	1.45	0.44	0.96	0	0.48	0.03	1.59	0.95	1.24	4.12	2.99	1.88	8.75333	2.03667	0.06	0.356667	0.95	0.17	1.26	2.99667	GO:0006281;GO:0016310;GO:0006355;GO:0005634;GO:0000124;GO:0035267;GO:0004674;GO:001630	BP:DNA repair;BP:phosphorylation;BP:regulation of transcription, DNA-templated;CC:nucleus;CC:SAGA complex;CC:NuA4 histone acetyltransferase complex;MF:protein serine/threonine kinase activity;MF:kinase activity;	K08874	TRRAP	------	------	COG5032;COG5032;COG5032;COG5032;COG5032	B:Chromatin structure and dynamics;D:Cell cycle control, cell division, chromosome partitioning;L:Replication, recombination and repair;T:Signal transduction mechanisms;U:Intracellular trafficking, secretion, and vesicular transport	CAD6216890.1	unnamed protein product [Miscanthus lutarioriparius]	------	------	------	------	------
MSTRG.172509	1.6	1.92	1.56	30.34	30.07	26.28	0.05	0	0.17	0.87	0.51	0.78	1.72	1.67	2.23	0.04	0	0.08	6.71	6.77	5.16	0	0	0	1.69333	28.8967	0.073333	0.72	1.87333	0.04	6.21333	0	GO:0016021;GO:000953	CC:integral component of membrane;CC:plastid;	------	------	------	------	ENOG410Y0RG	S:Function unknown	CAD6220930.1	unnamed protein product [Miscanthus lutarioriparius]	sp|P14897|ELI9_HORVU;	Low molecular mass early light-inducible protein HV90, chloroplastic OS=Hordeum vulgare OX=4513 PE=2 SV=1;	PF00504.24	Chloroa_b-bind	Chlorophyll A-B binding protein
MSTRG.172552	12.59	12.54	13.96	19.02	18.69	12.81	2.28	2.42	1.64	2.26	3.33	3.08	14.99	15.43	12.7	2.9	6.4	2.8	55.61	49.15	53.55	0.97	0.44	1.76	13.03	16.84	2.11333	2.89	14.3733	4.03333	52.77	1.05667	GO:0006508;GO:000823	BP:proteolysis;MF:cysteine-type peptidase activity;	------	------	------	------	ENOG410Z3R4	S:Function unknown	ACG43757.1	hypothetical protein [Zea mays]	------	------	------	------	------
MSTRG.173100	0.4	1.05	1.57	3.58	3.88	5.22	0	0	0	1.36	1.2	0.97	0	0	0	0	0.15	0	0.07	0	0	0.14	0.37	0	1.00667	4.22667	0	1.17667	0	0.05	0.023333	0.17	GO:0006541;GO:0005829;GO:001674	BP:glutamine metabolic process;CC:cytosol;MF:transferase activity;	K22314	GGP	------	------	COG0518	F:Nucleotide transport and metabolism	KAG2635133.1	hypothetical protein PVAP13_2NG336087 [Panicum virgatum]	sp|Q9M0A6|GGP2_ARATH;	Gamma-glutamyl peptidase 2 OS=Arabidopsis thaliana OX=3702 GN=GGP2 PE=2 SV=1;	PF04204.19	HTS	Homoserine O-succinyltransferase
MSTRG.173246	0.26	0.21	0.41	0.1	0	0	0	0	0	0	0	0	18.71	14.59	14.31	0	0.28	0	2.08	1.36	0.8	0	0	0	0.293333	0.033333	0	0	15.87	0.093333	1.41333	0	GO:001602	CC:integral component of membrane;	------	------	------	------	ENOG411086U	S:Function unknown	CAD6218816.1	unnamed protein product [Miscanthus lutarioriparius]	------	------	------	------	------
MSTRG.173429	8.54	6.11	5.8	2.8	3.58	2.96	4.66	8.22	11.58	3.78	4.09	2.69	13.08	16.13	12.92	7.35	14.06	10.82	14.26	12.37	14.39	8.33	5.05	11.67	6.81667	3.11333	8.15333	3.52	14.0433	10.7433	13.6733	8.35	GO:0007018;GO:0032544;GO:0009536;GO:0005840;GO:1990904;GO:0005874;GO:0008017;GO:0003777;GO:000552	BP:microtubule-based movement;BP:plastid translation;CC:plastid;CC:ribosome;CC:ribonucleoprotein complex;CC:microtubule;MF:microtubule binding;MF:microtubule motor activity;MF:ATP binding;	K19033	PSRP4, RPS31	------	------	ENOG410YZVA	S:Function unknown	XP_002462711.1	30S ribosomal protein S31, mitochondrial [Sorghum bicolor]	sp|P47909|RT31_ORYSJ;	30S ribosomal protein S31, mitochondrial OS=Oryza sativa subsp. japonica OX=39947 GN=Os09g0528100 PE=3 SV=2;	PF17067.8;PF17070.8	RPS31;Thx	Ribosomal protein S31e;30S ribosomal protein Thx
MSTRG.173649	1.79	1.03	1.45	4.06	5.8	6.76	0.02	0	0	0	0	0	3.79	4.45	4.33	0	0.19	0.02	6.05	6.53	5.85	0	0	0.04	1.42333	5.54	0.006667	0	4.19	0.07	6.14333	0.013333	GO:003525	MF:UDP-glucosyltransferase activity;	------	------	------	------	COG1819	S:Function unknown	CAD6223731.1	unnamed protein product [Miscanthus lutarioriparius]	sp|D3UAG0|U71K1_MALDO;	UDP-glycosyltransferase 71K1 OS=Malus domestica OX=3750 GN=UGT71K1 PE=1 SV=1;	PF00201.21	UDPGT	UDP-glucoronosyl and UDP-glucosyl transferase
MSTRG.173725	1.63	2.09	2.27	6.67	5.21	5.45	0	0	0	0	0	0	0.93	1.16	0.61	0	0.22	0	4.44	3.12	2.88	0	0	0	1.99667	5.77667	0	0	0.9	0.073333	3.48	0	GO:0006281;GO:0005634;GO:0004518;GO:0008081;GO:0017005;GO:0003723;GO:000374	BP:DNA repair;CC:nucleus;MF:nuclease activity;MF:phosphoric diester hydrolase activity;MF:3'-tyrosyl-DNA phosphodiesterase activity;MF:RNA binding;MF:translation initiation factor activity;	K03113	EIF1, SUI1	------	------	COG0023	J:Translation, ribosomal structure and biogenesis	OEL28790.1	Tyrosyl-DNA phosphodiesterase 1 [Dichanthelium oligosanthes]	sp|P56330|SUI1_MAIZE;	Protein translation factor SUI1 homolog OS=Zea mays OX=4577 GN=TIF PE=3 SV=1;	PF01253.25	SUI1	Translation initiation factor SUI1
MSTRG.173793	9.58	8.81	6.95	9.46	6.83	4.48	0	0.24	0.03	0.02	0	0	7.47	7.02	6.07	0	0.59	0.03	19.35	12.24	29.71	0.09	0.18	0.05	8.44667	6.92333	0.09	0.006667	6.85333	0.206667	20.4333	0.106667	GO:001602	CC:integral component of membrane;	------	------	------	------	------	------	CAD6223533.1	unnamed protein product [Miscanthus lutarioriparius]	------	------	------	------	------
MSTRG.173980	4.89	6.6	7.8	1.96	2.7	2.54	0	0	0.06	0.07	0	0	2.67	1.92	2.38	0.08	0.25	0.13	3.34	2.36	4.36	0	0	0	6.43	2.4	0.02	0.023333	2.32333	0.153333	3.35333	0	GO:000372	MF:RNA binding;	------	------	------	------	ENOG41103UX;ENOG410YRXT	S:Function unknown;	KAG0545693.1	hypothetical protein BDA96_02G384100 [Sorghum bicolor]	------	------	------	------	------
MSTRG.174211	8.18	4.95	10.39	1.79	1.45	2.15	0	0	0.38	0	0	0	7.89	8.54	9	0	0	0	2.57	4.92	0.83	0	0	1.36	7.84	1.79667	0.126667	0	8.47667	0	2.77333	0.453333	------	------	------	------	------	------	ENOG41108HJ	S:Function unknown	XP_002461199.1	phylloplanin [Sorghum bicolor]	------	------	PF01190.20	Pollen_Ole_e_1	Pollen protein Ole e 1 like
MSTRG.174370	0.57	1.5	0.36	1.01	0.85	0.98	0.93	1.08	0.41	0.1	0	0.11	3.96	4.48	3.1	0	0	0.17	0.93	0.66	2.07	0.34	0	0.35	0.81	0.946667	0.806667	0.07	3.84667	0.056667	1.22	0.23	------	------	------	------	------	------	ENOG410YXN1	S:Function unknown	XP_008669834.1	uncharacterized protein LOC103647043 [Zea mays]	------	------	------	------	------
MSTRG.174434	53.59	78.37	78.57	32.24	28.48	49.79	9	16.22	17.32	6.24	5.17	2.76	62.2	60.88	80.92	15.61	28.44	23.42	33.91	54.75	29.77	5.66	5.53	5.46	70.1767	36.8367	14.18	4.72333	68	22.49	39.4767	5.55	------	------	------	------	------	------	ENOG410Z2F4	S:Function unknown	XP_002461198.1	phylloplanin [Sorghum bicolor]	------	------	PF01190.20	Pollen_Ole_e_1	Pollen protein Ole e 1 like
MSTRG.174506	9.31	8.42	3.74	92.13	87.72	82.14	0	0	0	0.12	0	0	6.22	8.92	12.41	0	1.2	0	44.53	39.1	44.9	0	0	0	7.15667	87.33	0	0.04	9.18333	0.4	42.8433	0	GO:0009535;GO:0016021;GO:000953	CC:chloroplast thylakoid membrane;CC:integral component of membrane;CC:plastid;	------	------	------	------	ENOG410Y0RG	S:Function unknown	CAD6220930.1	unnamed protein product [Miscanthus lutarioriparius]	sp|P14897|ELI9_HORVU;	Low molecular mass early light-inducible protein HV90, chloroplastic OS=Hordeum vulgare OX=4513 PE=2 SV=1;	PF00504.24	Chloroa_b-bind	Chlorophyll A-B binding protein
MSTRG.174507	1.13	2.79	4.72	103.53	132.55	101.02	0	0	0	2	2.82	2.84	0.79	1.06	3.48	0.15	0.23	0.73	3.76	5.02	2.84	0.11	0.25	0.16	2.88	112.367	0	2.55333	1.77667	0.37	3.87333	0.173333	GO:0016021;GO:000953	CC:integral component of membrane;CC:plastid;	------	------	------	------	ENOG410Y0RG	S:Function unknown	CAD6226557.1	unnamed protein product [Miscanthus lutarioriparius]	sp|P14896|ELI6_HORVU;	Low molecular mass early light-inducible protein HV60, chloroplastic OS=Hordeum vulgare OX=4513 PE=2 SV=1;	PF00504.24	Chloroa_b-bind	Chlorophyll A-B binding protein
MSTRG.174985	11.96	8.38	10.7	26.16	34.15	22.82	8.12	4.36	12.66	9.39	18.26	8.87	22.09	32.68	30.29	13.38	12.11	13.51	21.29	22.12	23.25	5.64	1.83	12.94	10.3467	27.71	8.38	12.1733	28.3533	13	22.22	6.80333	------	------	------	------	------	------	------	------	ACR36513.1	unknown [Zea mays]	------	------	------	------	------
MSTRG.175040	1.82	3.89	4.28	3.62	2.03	2.1	2.97	3.46	2.03	2.21	1.33	2.64	4.75	3.62	4.67	0.56	1.94	1.29	1.33	1.85	0.63	6.95	7.33	2.23	3.33	2.58333	2.82	2.06	4.34667	1.26333	1.27	5.50333	------	------	------	------	------	------	ENOG41107GP	S:Function unknown	CAD6219423.1	unnamed protein product [Miscanthus lutarioriparius]	------	------	------	------	------
MSTRG.175532	0.4	0.23	0	0.33	0.23	0	4.09	5.65	1.53	1.4	0.26	0	14.51	4.92	16.57	0.65	1.78	0.45	2.27	3.15	1.69	2.12	0.25	0.33	0.21	0.186667	3.75667	0.553333	12	0.96	2.37	0.9	GO:0019941;GO:0016567;GO:0006412;GO:0005737;GO:0009536;GO:0005840;GO:0005634;GO:1990904;GO:0003735;GO:0031625;GO:0031386;GO:000372	BP:modification-dependent protein catabolic process;BP:protein ubiquitination;BP:translation;CC:cytoplasm;CC:plastid;CC:ribosome;CC:nucleus;CC:ribonucleoprotein complex;MF:structural constituent of ribosome;MF:ubiquitin protein ligase binding;MF:protein tag;MF:mRNA binding;	K02927	RP-L40e, RPL40, UBA52	map03010;map04120	Ribosome;Ubiquitin mediated proteolysis	COG1552	J:Translation, ribosomal structure and biogenesis	XP_034578376.1	ubiquitin-like [Setaria viridis]	sp|P0CH34|RL40A_ORYSJ;	Ubiquitin-60S ribosomal protein L40-1 OS=Oryza sativa subsp. japonica OX=39947 GN=Ub-CEP52-1 PE=2 SV=1;	PF00240.26;PF11976.11;PF01020.20;PF14560.9	ubiquitin;Rad60-SLD;Ribosomal_L40e;Ubiquitin_2	Ubiquitin family;Ubiquitin-2 like Rad60 SUMO-like;Ribosomal L40e family;Ubiquitin-like domain
MSTRG.175917	21.62	14.13	17.95	3.98	3.28	3.44	0	0	0	0	0	0	4.9	0.83	3.3	0	0	0	2.4	2.02	2.39	0.07	0.02	0.06	17.9	3.56667	0	0	3.01	0	2.27	0.05	------	------	------	------	------	------	ENOG41107DC	S:Function unknown	KAF0914263.1	hypothetical protein E2562_027827 [Oryza meyeriana var. granulata]	sp|Q9FHE1|GSTT3_ARATH;	Glutathione S-transferase T3 OS=Arabidopsis thaliana OX=3702 GN=GSTT3 PE=2 SV=1;	PF14303.9;PF14963.9	NAM-associated;Get2_like	No apical meristem-associated C-terminal domain;Get2-like
MSTRG.176283	12.76	14.47	13.24	7.22	4.15	1.78	0.1	0.06	0.01	0	0	0.03	1.24	0.53	0.92	0	0.09	0	0.45	0.49	0.55	0.28	0.39	0.08	13.49	4.38333	0.056667	0.01	0.896667	0.03	0.496667	0.25	------	------	------	------	------	------	------	------	------	------	------	------	------	------	------
MSTRG.176624	0.16	0.26	0	0.17	0.18	0.19	7.64	5.61	4.11	0.17	0.2	0.09	6.33	6.89	8.72	0.95	0.68	1.26	2.59	2.44	2.52	0.93	0.59	1.66	0.14	0.18	5.78667	0.153333	7.31333	0.963333	2.51667	1.06	GO:0016021;GO:0005576;GO:000486	CC:integral component of membrane;CC:extracellular region;MF:serine-type endopeptidase inhibitor activity;	------	------	------	------	ENOG41108I2	S:Function unknown	CAD6239415.1	unnamed protein product [Miscanthus lutarioriparius]	sp|P31862|IBBWP_MAIZE;	Bowman-Birk type wound-induced proteinase inhibitor WIP1 OS=Zea mays OX=4577 GN=WIP1 PE=2 SV=1;	PF00228.23	Bowman-Birk_leg	Bowman-Birk serine protease inhibitor family
MSTRG.176650	8.44	10.34	13.97	3.3	2.48	1.07	0	0.09	0.36	0	0.37	0.65	2.66	1.7	1.93	0.11	0	0	2.19	2.35	2.55	0.96	1.17	0.65	10.9167	2.28333	0.15	0.34	2.09667	0.036667	2.36333	0.926667	------	------	------	------	------	------	------	------	------	------	------	------	------	------	------
MSTRG.176728	19.78	12.18	12.73	2.74	3.92	2.89	3.03	6.56	4.93	0.27	1.84	2.5	14.18	12.42	14.84	3.6	4.94	3.53	5.33	8.72	7.6	4.68	4.17	6.62	14.8967	3.18333	4.84	1.53667	13.8133	4.02333	7.21667	5.15667	GO:000372	MF:RNA binding;	------	------	------	------	------	------	ONM13199.1	UBP1-associated protein 2A [Zea mays]	------	------	------	------	------
MSTRG.176777	3.99	8.72	8.41	2.64	2.41	3.33	0.91	0.92	1.36	0.32	0.1	0.27	9.73	15.57	15.03	0.41	0.29	0.77	4.63	5.78	3.47	1	1.77	0.63	7.04	2.79333	1.06333	0.23	13.4433	0.49	4.62667	1.13333	GO:001602	CC:integral component of membrane;	------	------	------	------	------	------	KAG0537144.1	hypothetical protein BDA96_03G122800 [Sorghum bicolor]	------	------	------	------	------
MSTRG.176978	8.29	4.17	4.77	1.9	3.02	2.18	1.29	1.11	2.16	0.57	1.11	0.69	8.7	4.05	6.66	2.22	2.52	1.78	10.26	5.69	8.95	2.53	2.34	2.37	5.74333	2.36667	1.52	0.79	6.47	2.17333	8.3	2.41333	GO:0006979;GO:000574	BP:response to oxidative stress;CC:mitochondrial respiratory chain complex I;	K03950	NDUFA6	map00190	Oxidative phosphorylation	ENOG4111S2F	I:Lipid transport and metabolism	CAD6238441.1	unnamed protein product [Miscanthus lutarioriparius]	sp|Q9LHI0|NDUA6_ARATH;	NADH dehydrogenase [ubiquinone] 1 alpha subcomplex subunit 6 OS=Arabidopsis thaliana OX=3702 GN=At3g12260 PE=1 SV=1;	------	------	------
MSTRG.177054	6.86	3.57	4.77	1.2	1.85	0.95	0	0	0	0	0	0	4.9	2.79	2.31	0	0.3	0	4.52	3.77	5.36	0	0	0	5.06667	1.33333	0	0	3.33333	0.1	4.55	0	GO:0006412;GO:1990904;GO:0005840;GO:000373	BP:translation;CC:ribonucleoprotein complex;CC:ribosome;MF:structural constituent of ribosome;	K02914	RP-L34, MRPL34, rpmH	map03010	Ribosome	ENOG41101I4	J:Translation, ribosomal structure and biogenesis	CAD6238196.1	unnamed protein product [Miscanthus lutarioriparius]	------	------	PF00468.20	Ribosomal_L34	Ribosomal protein L34
MSTRG.177177	6.72	3.12	3.51	1.97	1.51	1.69	0	0.1	0.09	0	0	0	13.07	7.77	9.89	0.23	1.75	0.19	9.58	8.77	9.73	0.09	0	0	4.45	1.72333	0.063333	0	10.2433	0.723333	9.36	0.03	GO:0006123;GO:000575	BP:mitochondrial electron transport, cytochrome c to oxygen;CC:mitochondrial respiratory chain complex IV;	K02265	COX5B	map00190	Oxidative phosphorylation	ENOG4111XEM	O:Posttranslational modification, protein turnover, chaperones	NP_001144681.2	Cytochrome c oxidase subunit 5b-1, mitochondrial [Zea mays]	sp|Q9LW15|CX5B1_ARATH;	Cytochrome c oxidase subunit 5b-1, mitochondrial OS=Arabidopsis thaliana OX=3702 GN=COX5B-1 PE=1 SV=1;	------	------	------
MSTRG.177218	2.94	4.42	6.11	1.97	0.9	0.31	0.28	0	0	0	0	0	30.12	16.49	12.8	0	0	0	3.71	1.43	6.19	0	0.09	0	4.49	1.06	0.093333	0	19.8033	0	3.77667	0.03	GO:1900058;GO:0090352;GO:0009416;GO:0019354;GO:1902326;GO:0032259;GO:0009507;GO:0008168;GO:000485	BP:regulation of sulfate assimilation;BP:regulation of nitrate assimilation;BP:response to light stimulus;BP:siroheme biosynthetic process;BP:positive regulation of chlorophyll biosynthetic process;BP:methylation;CC:chloroplast;MF:methyltransferase activity;MF:uroporphyrin-III C-methyltransferase activity;	K02303	cobA	map00860;map01240	Porphyrin metabolism;Biosynthesis of cofactors	COG0007	H:Coenzyme transport and metabolism	BAA11909.1	uroporphyrinogen III methyltransferase [Zea mays]	sp|Q42606|UPM1_ARATH;	S-adenosyl-L-methionine-dependent uroporphyrinogen III methyltransferase, chloroplastic OS=Arabidopsis thaliana OX=3702 GN=UPM1 PE=1 SV=1;	------	------	------
MSTRG.177400	1.92	0.72	1.5	5.38	5.44	4.83	0	0	0	0	0	0	0.34	0.15	0.14	0	0	0	0.24	0	0	0	0	0	1.38	5.21667	0	0	0.21	0	0.08	0	GO:0008643;GO:0016021;GO:0005886;GO:0051119;GO:004280	BP:carbohydrate transport;CC:integral component of membrane;CC:plasma membrane;MF:sugar transmembrane transporter activity;MF:identical protein binding;	------	------	------	------	ENOG4111M4R	U:Intracellular trafficking, secretion, and vesicular transport	AWO14201.1	sugar transporter SWEET2b [Saccharum spontaneum]	------	------	------	------	------
MSTRG.177411	1.28	1.06	2.19	0.48	0.89	0.84	0	0	0	0	0	0	2.13	4.29	4.95	0	0	0	1.39	1.84	1.49	0	0	0	1.51	0.736667	0	0	3.79	0	1.57333	0	GO:0043161;GO:0005829;GO:000563	BP:proteasome-mediated ubiquitin-dependent protein catabolic process;CC:cytosol;CC:nucleus;	------	------	------	------	ENOG410YQV9	S:Function unknown	CAD6237193.1	unnamed protein product [Miscanthus lutarioriparius]	sp|Q9LDE3|FBK9_ARATH;	F-box/kelch-repeat protein At1g23390 OS=Arabidopsis thaliana OX=3702 GN=At1g23390 PE=2 SV=1;	------	------	------
MSTRG.177418	5.53	2.59	5.8	1.54	1.95	1.44	0	0	0	0	0	0	3.17	1.76	1.8	0	0	0	5.35	2.86	5.08	0	0	0	4.64	1.64333	0	0	2.24333	0	4.43	0	GO:0015031;GO:0006412;GO:0005840;GO:0022625;GO:1990904;GO:000373	BP:protein transport;BP:translation;CC:ribosome;CC:cytosolic large ribosomal subunit;CC:ribonucleoprotein complex;MF:structural constituent of ribosome;	K02903	RP-L28e, RPL28	map03010	Ribosome	ENOG4111T32	J:Translation, ribosomal structure and biogenesis	CAD6237169.1	unnamed protein product [Miscanthus lutarioriparius]	sp|O82204|RL281_ARATH;	60S ribosomal protein L28-1 OS=Arabidopsis thaliana OX=3702 GN=RPL28A PE=1 SV=1;	PF01778.20	Ribosomal_L28e	Ribosomal L28e protein family
MSTRG.177483	22.56	15.31	16.52	9.76	11.82	7.7	4.62	11.52	15.63	15.33	15.96	13.39	13.57	11.88	10.8	13.2	19.74	16.29	25.73	20.66	29.81	22.87	15.15	27.39	18.13	9.76	10.59	14.8933	12.0833	16.41	25.4	21.8033	GO:0016021;GO:000574	CC:integral component of membrane;CC:mitochondrial respiratory chain complex I;	------	------	------	------	ENOG4112ARU	S:Function unknown	CAD6229983.1	unnamed protein product [Miscanthus lutarioriparius]	------	------	------	------	------
MSTRG.177510	11.1	5.2	7.92	0.93	1.6	0.92	1.25	0.41	0.94	0	0.1	0.19	9.16	16.4	16.75	0.77	1.3	1.13	20.05	21.01	18.41	0.58	0.67	0.36	8.07333	1.15	0.866667	0.096667	14.1033	1.06667	19.8233	0.536667	------	------	------	------	------	------	ENOG410Z2GY	S:Function unknown	KAG0539317.1	hypothetical protein BDA96_03G312700 [Sorghum bicolor]	------	------	------	------	------
MSTRG.177547	1.17	0	0	0	0.13	0	1.68	2.35	3.16	0	0	0	7.98	9.17	7.37	3.21	3.37	3.7	2.33	2.61	1.62	0	0	0	0.39	0.043333	2.39667	0	8.17333	3.42667	2.18667	0	GO:0045168;GO:003361	BP:cell-cell signaling involved in cell fate commitment;MF:receptor serine/threonine kinase binding;	------	------	------	------	ENOG411069Z	S:Function unknown	CAD6236736.1	unnamed protein product [Miscanthus lutarioriparius]	------	------	------	------	------
MSTRG.177571	0.63	1.38	3.18	7.61	5.76	6.13	0	0	0	0.41	0.25	0.32	0.07	0.13	0	0	0	0	0.16	0	0.07	0	0	0	1.73	6.5	0	0.326667	0.066667	0	0.076667	0	GO:001602	CC:integral component of membrane;	------	------	------	------	ENOG41125W3	S:Function unknown	XP_021311356.1	uncharacterized protein LOC8079232 [Sorghum bicolor]	------	------	------	------	------
MSTRG.177589	4.52	2.97	5.82	0.84	2.04	1.39	0	0	0.1	0	0	0	4.55	3.34	5.05	0	0.45	0	4.31	3.32	3.31	0	0	0	4.43667	1.42333	0.033333	0	4.31333	0.15	3.64667	0	------	------	------	------	------	------	------	------	------	------	------	------	------	------	------
MSTRG.178314	6.62	2.39	3.05	1.28	1.27	1.05	1.34	1.4	2.29	0.42	0.49	1.32	4.29	2.74	3.42	2.96	2.37	3.23	4.8	4.25	4.59	3.29	2.19	4.8	4.02	1.2	1.67667	0.743333	3.48333	2.85333	4.54667	3.42667	GO:0006310;GO:0000387;GO:0006281;GO:0006260;GO:0008380;GO:0006397;GO:0046540;GO:0071011;GO:0005829;GO:0030532;GO:0005682;GO:0005686;GO:0005685;GO:0071013;GO:0003677;GO:004687	BP:DNA recombination;BP:spliceosomal snRNP assembly;BP:DNA repair;BP:DNA replication;BP:RNA splicing;BP:mRNA processing;CC:U4/U6 x U5 tri-snRNP complex;CC:precatalytic spliceosome;CC:cytosol;CC:small nuclear ribonucleoprotein complex;CC:U5 snRNP;CC:U2 snRNP;CC:U1 snRNP;CC:catalytic step 2 spliceosome;MF:DNA binding;MF:metal ion binding;	K11096	SNRPD2, SMD2	map03040	Spliceosome	------	------	PWZ19632.1	Replication protein A DNA-binding subunit C [Zea mays]	sp|Q3SZF8|SMD2_BOVIN;	Small nuclear ribonucleoprotein Sm D2 OS=Bos taurus OX=9913 GN=SNRPD2 PE=3 SV=1;	PF01423.25	LSM	LSM domain
MSTRG.178467	0	0	0.03	0	0.02	0	0	0	0	0	0	0	15.27	16.92	23.58	0	0	0	10.47	9.06	6.88	0	0	0	0.01	0.006667	0	0	18.59	0	8.80333	0	GO:0016021;GO:001678	CC:integral component of membrane;MF:hydrolase activity, acting on ester bonds;	------	------	------	------	ENOG411055W;ENOG41105XM	S:Function unknown;	XP_002457136.2	GDSL esterase/lipase At1g28600 [Sorghum bicolor]	sp|Q94F40|GDL9_ARATH;	GDSL esterase/lipase At1g28600 OS=Arabidopsis thaliana OX=3702 GN=At1g28600 PE=2 SV=1;	PF00657.25	Lipase_GDSL	GDSL-like Lipase/Acylhydrolase
MSTRG.178481	38.06	23.98	31.36	8.22	7.66	11.73	0	0	0.59	0	0	0	56.15	55.36	44.65	0	1.22	0	54.5	53.29	45.81	0.17	0.42	0	31.1333	9.20333	0.196667	0	52.0533	0.406667	51.2	0.196667	------	------	K02918	RP-L35e, RPL35	map03010	Ribosome	COG0255	J:Translation, ribosomal structure and biogenesis	XP_044341015.1	uncharacterized protein LOC123061807 isoform X1 [Triticum aestivum]	sp|Q9M3D2|RL353_ARATH;	60S ribosomal protein L35-3 OS=Arabidopsis thaliana OX=3702 GN=RPL35C PE=2 SV=1;	------	------	------
MSTRG.178491	0.9	1.31	2.42	5.54	5.09	4.59	0.02	0	0	0.13	0.16	0.16	0.4	0.33	0.23	0.02	0.07	0.08	0.67	0.94	0.79	0.08	0.08	0.16	1.54333	5.07333	0.006667	0.15	0.32	0.056667	0.8	0.106667	------	------	------	------	------	------	------	------	------	------	------	------	------	------	------
MSTRG.178505	20.7	17.9	18.5	9.03	12.39	9.51	0	0	0	0	0	0	13.22	4.35	0	0	0	0	21.35	11.96	19.8	0.1	0	0	19.0333	10.31	0	0	5.85667	0	17.7033	0.033333	------	------	------	------	------	------	------	------	XP_021313641.1	uncharacterized protein LOC110434172 [Sorghum bicolor]	------	------	------	------	------
MSTRG.178521	6.53	15.76	13.53	5.78	3.91	2	6.63	4.95	2.27	7.05	2.33	12.28	1.8	2.2	1.19	0.46	1.12	1.4	0.93	0.53	0.53	20.13	30.47	6.29	11.94	3.89667	4.61667	7.22	1.73	0.993333	0.663333	18.9633	GO:0050896;GO:0005634;GO:0003700;GO:004356	BP:response to stimulus;CC:nucleus;MF:transcription factor activity, sequence-specific DNA binding;MF:sequence-specific DNA binding;	------	------	------	------	ENOG410YQZM	K:Transcription	ACT53875.1	WRKY transcription factor [Saccharum officinarum]	sp|Q8VWQ5|WRK50_ARATH;	Probable WRKY transcription factor 50 OS=Arabidopsis thaliana OX=3702 GN=WRKY50 PE=2 SV=1;	PF03106.18	WRKY	WRKY DNA -binding domain
MSTRG.178757	2.53	3.61	3.11	1.87	1.06	1.42	0	0	0.03	0	0	0	1.31	1.18	0.88	0.04	0	0.02	1.07	1.05	1.1	0.11	0	0.06	3.08333	1.45	0.01	0	1.12333	0.02	1.07333	0.056667	GO:0042742;GO:0010112;GO:000563	BP:defense response to bacterium;BP:regulation of systemic acquired resistance;CC:nucleus;	------	------	------	------	ENOG41106W3	S:Function unknown	CAD6239399.1	unnamed protein product [Miscanthus lutarioriparius]	sp|Q5ZEF1|NRR_ORYSJ;	Protein NEGATIVE REGULATOR OF RESISTANCE OS=Oryza sativa subsp. japonica OX=39947 GN=NRR PE=1 SV=1;	PF15699.8	NPR1_interact	NPR1 interacting
MSTRG.178883	0	0.09	0	0.08	0.07	0	28.23	41.26	47.9	0.21	0	0.06	21.52	24.2	37.39	18.59	33.83	28.24	14.74	19.59	10.96	0.03	0	0.12	0.03	0.05	39.13	0.09	27.7033	26.8867	15.0967	0.05	GO:0045841;GO:000990	BP:negative regulation of mitotic metaphase/anaphase transition;BP:regulation of flower development;	------	------	------	------	ENOG4112CDX	S:Function unknown	AGT16103.1	hypothetical protein SHCRBa_134_J05_F_240 [Saccharum hybrid cultivar R570]	sp|Q9LGE3|FLP1_ORYSJ;	Flowering-promoting factor 1-like protein 1 OS=Oryza sativa subsp. japonica OX=39947 GN=RAA1 PE=1 SV=1;	------	------	------
MSTRG.178981	3.37	3.77	4.03	1.92	1.23	0.55	0	0	0.01	0	0.01	0.02	0.55	0.39	0.45	0	0.04	0.01	0.53	0.3	0.68	0.09	0.23	0.08	3.72333	1.23333	0.003333	0.01	0.463333	0.016667	0.503333	0.133333	------	------	------	------	------	------	------	------	------	------	------	------	------	------	------
MSTRG.179040	2.04	2.34	1.55	5.08	1.76	1.13	0.2	0.1	0	0	0	0.04	2.08	1.09	0.83	0	0.26	0	4.98	2.08	8.1	0	0	0.04	1.97667	2.65667	0.1	0.013333	1.33333	0.086667	5.05333	0.013333	GO:001602	CC:integral component of membrane;	------	------	------	------	ENOG411048A	S:Function unknown	CAD6231403.1	unnamed protein product [Miscanthus lutarioriparius]	------	------	------	------	------
MSTRG.179175	10.6	7.72	7.42	3.46	3.95	3.53	2.65	2.5	2.94	5.82	7.57	6.79	7.78	3.46	6.23	4.08	5.67	2.13	12.54	7.77	12.54	13.06	13.42	11.5	8.58	3.64667	2.69667	6.72667	5.82333	3.96	10.95	12.66	GO:0031204;GO:0006616;GO:0006886;GO:0005784;GO:0016021;GO:0016020;GO:000578	BP:posttranslational protein targeting to membrane, translocation;BP:SRP-dependent cotranslational protein targeting to membrane, translocation;BP:intracellular protein transport;CC:Sec61 translocon complex;CC:integral component of membrane;CC:membrane;CC:endoplasmic reticulum membrane;	K09481	SEC61B, SBH2	map04145;map03060;map04141	Phagosome;Protein export;Protein processing in endoplasmic reticulum	ENOG4111UAR	U:Intracellular trafficking, secretion, and vesicular transport	XP_039804035.1	protein transport protein Sec61 subunit beta-like [Panicum virgatum]	------	------	PF03911.19	Sec61_beta	Sec61beta family
MSTRG.179238	20	20.78	29.17	8.41	3.78	1.55	0.08	0.13	0.13	0	0	0	3.46	2.89	3.27	0	0.04	0	1.77	1.36	2.65	0.87	1.16	0.22	23.3167	4.58	0.113333	0	3.20667	0.013333	1.92667	0.75	------	------	------	------	------	------	------	------	------	------	------	------	------	------	------
MSTRG.179485	1.35	0.72	1.63	3.32	2.04	3.47	0.58	0.32	0.54	1.46	0.93	1.79	4.08	3.08	3.64	0.69	1.39	0.65	2.56	1.9	1.71	0.56	0.72	1.13	1.23333	2.94333	0.48	1.39333	3.6	0.91	2.05667	0.803333	GO:0015074;GO:0016021;GO:000367	BP:DNA integration;CC:integral component of membrane;MF:nucleic acid binding;	------	------	------	------	COG2801	L:Replication, recombination and repair	XP_021309205.1	uncharacterized protein LOC110432736 [Sorghum bicolor]	sp|Q94HW2|POLR1_ARATH;	Retrovirus-related Pol polyprotein from transposon RE1 OS=Arabidopsis thaliana OX=3702 GN=RE1 PE=2 SV=1;	PF00665.29	rve	Integrase core domain
MSTRG.179492	1.53	1.89	1.4	3.56	3.73	4.29	0.37	0.14	0.58	0.33	0.37	0.38	3.71	3.09	4.17	0.34	0.96	0.4	6.34	6.3	4.94	0.27	0.2	0.34	1.60667	3.86	0.363333	0.36	3.65667	0.566667	5.86	0.27	------	------	------	------	------	------	ENOG4111CSR	S:Function unknown	CAD6237393.1	unnamed protein product [Miscanthus lutarioriparius]	------	------	PF14009.9	PADRE	PADRE domain
MSTRG.179534	1.14	1.4	0.83	0.6	0.43	0.2	1.93	2.52	1.49	0.34	0.08	0.63	3.69	2.58	3.24	0.48	0.62	0.51	1.16	0.67	1.33	0.42	1	0.21	1.12333	0.41	1.98	0.35	3.17	0.536667	1.05333	0.543333	GO:0006468;GO:0007165;GO:0004674;GO:0005524;GO:000467	BP:protein phosphorylation;BP:signal transduction;MF:protein serine/threonine kinase activity;MF:ATP binding;MF:protein kinase activity;	K20716	MAPKKK17_18	map04016	MAPK signaling pathway - plant	ENOG410XQGS	T:Signal transduction mechanisms	XP_004972122.1	mitogen-activated protein kinase kinase kinase 18 [Setaria italica]	sp|O80888|M3K17_ARATH;	Mitogen-activated protein kinase kinase kinase 17 OS=Arabidopsis thaliana OX=3702 GN=MAPKKK17 PE=1 SV=1;	PF00069.28;PF07714.20	Pkinase;PK_Tyr_Ser-Thr	Protein kinase domain;Protein tyrosine and serine/threonine kinase
MSTRG.179585	0	0	0.51	0	0	0	0	0	0	0	0	0	35.59	17.82	31.51	0	0	0	2.26	1.34	0.68	0.12	0	0	0.17	0	0	0	28.3067	0	1.42667	0.04	------	------	------	------	------	------	ENOG41106VP	S:Function unknown	AWA44918.1	hypothetical protein SS32F07_000011 [Saccharum spontaneum]	------	------	------	------	------
MSTRG.179636	8.92	4.7	6.15	2.35	0.98	0.54	0	0.22	0.11	0.24	0.14	0.38	2.42	0.42	1.22	0.13	0.22	0.11	2.68	1.98	2.69	0.72	1.26	0.76	6.59	1.29	0.11	0.253333	1.35333	0.153333	2.45	0.913333	GO:0006508;GO:000823	BP:proteolysis;MF:cysteine-type peptidase activity;	K16287	ULP1C_D	------	------	COG5160	O:Posttranslational modification, protein turnover, chaperones	CAD6229921.1	unnamed protein product [Miscanthus lutarioriparius]	------	------	------	------	------
MSTRG.179771	4.48	1.85	0.56	1.48	0.57	0.8	0.08	1.61	0.51	0.89	0.12	1.62	14.25	7.69	10	0.7	0.45	0.44	5.03	6.84	6.61	1.52	4.61	0.81	2.29667	0.95	0.733333	0.876667	10.6467	0.53	6.16	2.31333	------	------	------	------	------	------	------	------	------	------	------	------	------	------	------
MSTRG.179871	5.96	3.46	4.18	3.59	5.45	5.43	2.69	3.56	2.91	1.45	2.67	1.48	6.94	5.59	6.27	1.08	2	0.98	2.37	2.69	3.51	2.38	1.27	5.15	4.53333	4.82333	3.05333	1.86667	6.26667	1.35333	2.85667	2.93333	------	------	------	------	------	------	ENOG410Z2HZ;ENOG411053F	S:Function unknown;	CAD6236256.1	unnamed protein product [Miscanthus lutarioriparius]	------	------	------	------	------
MSTRG.179957	1.13	1.55	2.16	0.49	0.47	0.43	0.2	0.4	0.31	0.05	0.06	0.15	1.99	2.3	2.12	0.46	0.23	0.21	0.92	1.23	1	0.37	0.22	0.18	1.61333	0.463333	0.303333	0.086667	2.13667	0.3	1.05	0.256667	GO:0009909;GO:000563	BP:regulation of flower development;CC:nucleus;	------	------	------	------	ENOG410YZD0;COG2036;ENOG410XYVB	S:Function unknown;B:Chromatin structure and dynamics;S:Function unknown	CAD6236058.1	unnamed protein product [Miscanthus lutarioriparius]	sp|Q96502|COL2_ARATH;	Zinc finger protein CONSTANS-LIKE 2 OS=Arabidopsis thaliana OX=3702 GN=COL2 PE=1 SV=1;	PF06203.17	CCT	CCT motif
MSTRG.180348	21.47	10.22	11.8	5.85	4.93	6.07	0.24	0.09	0.31	0	0	0.09	19.12	17.86	16.98	0.51	1.26	0.08	15.93	19.46	15.78	0.37	0.24	0.09	14.4967	5.61667	0.213333	0.03	17.9867	0.616667	17.0567	0.233333	GO:008000	CC:Cul4-RING E3 ubiquitin ligase complex;	------	------	------	------	ENOG4111IKT	S:Function unknown	ACR36617.1	unknown [Zea mays]	sp|O49453|Y4844_ARATH;	Uncharacterized protein At4g28440 OS=Arabidopsis thaliana OX=3702 GN=At4g28440 PE=1 SV=1;	------	------	------
MSTRG.180380	30.85	13.91	18.14	5.58	5.47	3.68	0	1.44	1.47	0	0	0	21.29	10.84	16.75	1.49	2.59	0	25.2	11.42	16	5.14	3.51	2.9	20.9667	4.91	0.97	0	16.2933	1.36	17.54	3.85	------	------	------	------	------	------	------	------	------	------	------	------	------	------	------
MSTRG.180521	0.18	0.29	0.34	0.27	0.21	0.18	0.02	0	0	0	0	0	2.7	2.76	2.71	0	0	0	1.34	0.99	1.68	0.02	0.02	0	0.27	0.22	0.006667	0	2.72333	0	1.33667	0.013333	GO:000367	MF:DNA binding;	K09422	MYBP	------	------	COG5147	K:Transcription	CAD6233176.1	unnamed protein product [Miscanthus lutarioriparius]	sp|Q9FKL2|MYB36_ARATH;	Transcription factor MYB36 OS=Arabidopsis thaliana OX=3702 GN=MYB36 PE=1 SV=1;	PF00249.34	Myb_DNA-binding	Myb-like DNA-binding domain
MSTRG.180785	196.61	44.31	27.63	17.58	19.3	22.7	0	0	0	0	0	0	37.41	46.12	42.17	0	0	0	30.99	37.29	34.99	0	0	0	89.5167	19.86	0	0	41.9	0	34.4233	0	GO:0006412;GO:1990904;GO:0005840;GO:004687	BP:translation;CC:ribonucleoprotein complex;CC:ribosome;MF:metal ion binding;	------	------	------	------	ENOG410Z616	S:Function unknown	CAD6239641.1	unnamed protein product [Miscanthus lutarioriparius]	sp|P30564|MT2_RICCO;	Metallothionein-like protein type 2 OS=Ricinus communis OX=3988 GN=MTI PE=3 SV=1;	PF01439.21	Metallothio_2	Metallothionein
MSTRG.180788	1.26	2.26	2.2	12.86	13.87	12.23	0	0	0.23	0.29	0.5	0.55	2.01	0.34	0.73	0	0	0	1.82	1.04	1.92	0.21	0.14	0.28	1.90667	12.9867	0.076667	0.446667	1.02667	0	1.59333	0.21	GO:0016024;GO:0005789;GO:0016021;GO:0016020;GO:000460	BP:CDP-diacylglycerol biosynthetic process;CC:endoplasmic reticulum membrane;CC:integral component of membrane;CC:membrane;MF:phosphatidate cytidylyltransferase activity;	K00981	E2.7.7.41, CDS1, CDS2, cdsA	map00564;map04070	Glycerophospholipid metabolism;Phosphatidylinositol signaling system	COG0575	I:Lipid transport and metabolism	CAD6232677.1	unnamed protein product, partial [Miscanthus lutarioriparius]	sp|O04940|CDS1_SOLTU;	Phosphatidate cytidylyltransferase 1 OS=Solanum tuberosum OX=4113 GN=CDS1 PE=1 SV=1;	PF01148.23	CTP_transf_1	Cytidylyltransferase family
MSTRG.180859	6.31	8.39	8.23	3.67	2.9	4.53	0.58	0.59	0.77	0.67	0.4	0.8	2.79	4.84	3.7	0.45	1.19	0.97	6.09	5.86	5.3	1.35	1.92	0.71	7.64333	3.7	0.646667	0.623333	3.77667	0.87	5.75	1.32667	GO:0042742;GO:0010112;GO:000563	BP:defense response to bacterium;BP:regulation of systemic acquired resistance;CC:nucleus;	------	------	------	------	ENOG41106W3	S:Function unknown	CAD6239399.1	unnamed protein product [Miscanthus lutarioriparius]	sp|Q5ZEF1|NRR_ORYSJ;	Protein NEGATIVE REGULATOR OF RESISTANCE OS=Oryza sativa subsp. japonica OX=39947 GN=NRR PE=1 SV=1;	PF15699.8	NPR1_interact	NPR1 interacting
MSTRG.181043	11.04	29.87	51.74	37.29	50.31	44.99	0	0	0.11	0	0	0	6.5	7.42	7.75	0	0	0	24.19	16.97	13.77	0.6	0	0	30.8833	44.1967	0.036667	0	7.22333	0	18.31	0.2	------	------	------	------	------	------	------	------	------	------	------	------	------	------	------
MSTRG.181172	2.66	0	0	0	0.22	0	1.51	1.63	1.95	0	0	0	8.55	6.32	7.8	3.76	3.88	4.18	17.49	20.47	20.49	0.29	0.29	0.59	0.886667	0.073333	1.69667	0	7.55667	3.94	19.4833	0.39	GO:0006355;GO:0046983;GO:000097	BP:regulation of transcription, DNA-templated;MF:protein dimerization activity;MF:transcription regulatory region sequence-specific DNA binding;	------	------	------	------	ENOG41108EQ;ENOG41105QN	S:Function unknown;	KAF8692524.1	hypothetical protein HU200_039625 [Digitaria exilis]	------	------	------	------	------
MSTRG.181451	21.45	7.39	11.39	1.89	1.42	1.59	0.08	0	0.09	0	6.44	3.18	0.6	0.2	0.26	0	2.92	1.18	0.15	0.81	1.26	0.45	0.54	1.08	13.41	1.63333	0.056667	3.20667	0.353333	1.36667	0.74	0.69	GO:0003700;GO:000367	MF:transcription factor activity, sequence-specific DNA binding;MF:DNA binding;	------	------	------	------	COG5269	K:Transcription	XP_021312308.1	protein RADIALIS-like 3 [Sorghum bicolor]	sp|Q6NNN0|RADL3_ARATH;	Protein RADIALIS-like 3 OS=Arabidopsis thaliana OX=3702 GN=RL3 PE=2 SV=1;	PF00249.34	Myb_DNA-binding	Myb-like DNA-binding domain
MSTRG.181542	0	0	0	0	0	0	1.87	2.78	1.51	0	0	0	130.66	74.65	111.49	0	0.29	0	1.16	2	1.1	0	0	0	0	0	2.05333	0	105.6	0.096667	1.42	0	------	------	------	------	------	------	------	------	CAD6230381.1	unnamed protein product [Miscanthus lutarioriparius]	------	------	------	------	------
MSTRG.181578	2.85	3.29	4.64	4.3	4.02	6.16	5.44	1.9	6.06	0.33	0.15	0.41	57.08	22.47	63.01	0.7	0.69	0.46	5.14	2.74	5.67	0.21	0	0.27	3.59333	4.82667	4.46667	0.296667	47.52	0.616667	4.51667	0.16	GO:0019676;GO:0097054;GO:0006541;GO:0006537;GO:0015930;GO:0050660;GO:0051538;GO:0016639;GO:0016040;GO:0010181;GO:0005506;GO:0046872;GO:001649	BP:ammonia assimilation cycle;BP:L-glutamate biosynthetic process;BP:glutamine metabolic process;BP:glutamate biosynthetic process;MF:glutamate synthase activity;MF:flavin adenine dinucleotide binding;MF:3 iron, 4 sulfur cluster binding;MF:oxidoreductase activity, acting on the CH-NH2 group of donors, NAD or NADP as acceptor;MF:glutamate synthas;MF:FMN binding;MF:iron ion binding;MF:metal ion bin…	K00264	GLT1	map00250;map00910	Alanine, aspartate and glutamate metabolism;Nitrogen metabolism	COG0067	E:Amino acid transport and metabolism	PWZ34277.1	hypothetical protein Zm00014a_008480 [Zea mays]	sp|Q0JKD0|GLT1_ORYSJ;	Glutamate synthase 1 [NADH], chloroplastic OS=Oryza sativa subsp. japonica OX=39947 GN=Os01g0681900 PE=2 SV=1;	------	------	------
MSTRG.181664	0.85	1.23	1.62	2.98	4.05	5.71	0	0	0	0	0	0	1.61	2.16	2.38	0	0.06	0.02	2	2.22	1.46	0.15	0	0.03	1.23333	4.24667	0	0	2.05	0.026667	1.89333	0.06	GO:0009650;GO:0071493;GO:0016042;GO:0005737;GO:000897	BP:UV protection;BP:cellular response to UV-B;BP:lipid catabolic process;CC:cytoplasm;MF:phosphatidylcholine 1-acylhydrolase activity;	------	------	------	------	ENOG410YCH0	S:Function unknown	XP_002458388.2	phospholipase A1-II 5 [Sorghum bicolor]	sp|B8A8C9|PLA5_ORYSI;	Phospholipase A1-II 5 OS=Oryza sativa subsp. indica OX=39946 GN=OsI_03470 PE=3 SV=1;	PF01764.28;PF12697.10	Lipase_3;Abhydrolase_6	Lipase;Alpha/beta hydrolase family
MSTRG.181725	0.51	1.74	2.95	0.69	0.79	0.89	0	0.05	0	0	0	0	4.21	5.07	5.04	0.12	0.15	0.04	1.75	3.06	1.78	0	0	0	1.73333	0.79	0.016667	0	4.77333	0.103333	2.19667	0	GO:003525	MF:UDP-glucosyltransferase activity;	------	------	------	------	COG1819	S:Function unknown	XP_002456311.2	UDP-glycosyltransferase 88A1 [Sorghum bicolor]	sp|Q4R1I9|ANGLT_ROSHC;	Anthocyanidin 5,3-O-glucosyltransferase OS=Rosa hybrid cultivar OX=128735 GN=RhGT1 PE=2 SV=1;	------	------	------
MSTRG.181791	7.99	10.15	12.83	4.38	4.59	4.11	2.17	2.15	2.16	1	0.36	0.61	11.91	15.42	12.94	1.03	2.39	1.48	9.26	10.1	7.09	2.62	1.72	1.38	10.3233	4.36	2.16	0.656667	13.4233	1.63333	8.81667	1.90667	GO:0050896;GO:0005634;GO:0003700;GO:0043565;GO:000097	BP:response to stimulus;CC:nucleus;MF:transcription factor activity, sequence-specific DNA binding;MF:sequence-specific DNA binding;MF:transcription regulatory region sequence-specific DNA binding;	------	------	------	------	ENOG410YK4F	K:Transcription	XP_002458491.1	probable WRKY transcription factor 65 [Sorghum bicolor]	sp|Q93WV5|WRK69_ARATH;	Probable WRKY transcription factor 69 OS=Arabidopsis thaliana OX=3702 GN=WRKY69 PE=2 SV=1;	PF03106.18	WRKY	WRKY DNA -binding domain
MSTRG.182080	22.58	10.4	17.21	2.9	2.83	4.01	0.08	0.03	0.07	0.07	0.21	0.08	20.82	18.34	16.2	0	0.26	0.11	19.59	15.02	18.49	0.56	0.12	0.32	16.73	3.24667	0.06	0.12	18.4533	0.123333	17.7	0.333333	GO:0006412;GO:0022627;GO:0005840;GO:0015935;GO:0016787;GO:000373	BP:translation;CC:cytosolic small ribosomal subunit;CC:ribosome;CC:small ribosomal subunit;MF:hydrolase activity;MF:structural constituent of ribosome;	K02973	RP-S23e, RPS23	map03010	Ribosome	COG0048	J:Translation, ribosomal structure and biogenesis	KAB2598118.1	Ribosomal protein S12/S23 family protein [Pyrus ussuriensis x Pyrus communis]	sp|P46297|RS23_FRAAN;	40S ribosomal protein S23 OS=Fragaria ananassa OX=3747 GN=RPS23 PE=2 SV=1;	PF00164.28	Ribosom_S12_S23	Ribosomal protein S12/S23
MSTRG.182098	9.65	25.05	34.74	42.74	76.72	64.74	0	0	0.12	0	0	0	14.6	18.87	20.57	0	0.44	0	67.89	63	45.79	0	0	0	23.1467	61.4	0.04	0	18.0133	0.146667	58.8933	0	------	------	------	------	------	------	------	------	------	------	------	------	------	------	------
MSTRG.182165	5.77	4.93	10	0.98	1.22	2.02	0.67	1.3	1.45	0.44	0.8	0.57	7.73	7.88	4.78	1.31	1.94	1.7	5.69	6.08	5.63	2.26	1.67	3.65	6.9	1.40667	1.14	0.603333	6.79667	1.65	5.8	2.52667	GO:001602	CC:integral component of membrane;	------	------	------	------	ENOG410Y7UY	S:Function unknown	CAD6229007.1	unnamed protein product [Miscanthus lutarioriparius]	------	------	PF04995.17	CcmD	Heme exporter protein D
MSTRG.182424	1.79	2.94	2.88	7.74	8.23	6.56	0.04	0	0.1	0	0	0.16	1.27	3.55	0.41	0	0.2	0	5.4	4.18	1.33	0	0	0	2.53667	7.51	0.046667	0.053333	1.74333	0.066667	3.63667	0	GO:001602	CC:integral component of membrane;	------	------	------	------	ENOG41106VK;ENOG41106JZ	S:Function unknown;	CAD6228432.1	unnamed protein product [Miscanthus lutarioriparius]	------	------	------	------	------
MSTRG.182477	0.68	1.5	1.19	2.91	2.57	2.29	0	0	0.04	0	0	0	37.57	22.72	31.6	0	0	0	8.71	5.32	6.18	0	0	0	1.12333	2.59	0.013333	0	30.63	0	6.73667	0	GO:0009694;GO:0009696;GO:0080032;GO:0080031;GO:008003	BP:jasmonic acid metabolic process;BP:salicylic acid metabolic process;MF:methyl jasmonate esterase activity;MF:methyl salicylate esterase activity;MF:methyl indole-3-acetate esterase activity;	------	------	------	------	ENOG4111IVV	S:Function unknown	CAD6228322.1	unnamed protein product [Miscanthus lutarioriparius]	sp|A2WYS8|PIR7A_ORYSI;	Probable esterase PIR7A OS=Oryza sativa subsp. indica OX=39946 GN=PIR7A PE=3 SV=2;	PF12697.10;PF00561.23	Abhydrolase_6;Abhydrolase_1	Alpha/beta hydrolase family;alpha/beta hydrolase fold
MSTRG.182700	6.79	3.92	5.69	2.72	2.35	2.61	0	0.1	0.05	0	0.06	0	6.35	5.14	5.28	0.21	1.01	0.05	5.87	5.11	7.52	0.05	0.05	0.06	5.46667	2.56	0.05	0.02	5.59	0.423333	6.16667	0.053333	GO:008000	CC:Cul4-RING E3 ubiquitin ligase complex;	------	------	------	------	ENOG4111IKT	S:Function unknown	XP_002457047.1	uncharacterized protein At4g28440 [Sorghum bicolor]	sp|O49453|Y4844_ARATH;	Uncharacterized protein At4g28440 OS=Arabidopsis thaliana OX=3702 GN=At4g28440 PE=1 SV=1;	------	------	------
MSTRG.182970	31.31	11.11	15.57	8.24	8.02	6.59	0.13	0.21	0.1	0.12	0	0.58	14.79	7.74	10.97	0	0.49	0.13	25.41	12.96	23.19	0.31	0.5	0.5	19.33	7.61667	0.146667	0.233333	11.1667	0.206667	20.52	0.436667	GO:0005634;GO:0003723;GO:000367	CC:nucleus;MF:RNA binding;MF:nucleic acid binding;	------	------	------	------	ENOG41121TC	S:Function unknown	ACG39714.1	hypothetical protein [Zea mays]	sp|O22969|Y2416_ARATH;	Uncharacterized protein At2g34160 OS=Arabidopsis thaliana OX=3702 GN=At2g34160 PE=1 SV=1;	------	------	------
MSTRG.183388	4.58	2.87	4.57	2.2	1.91	1.66	1	1.54	1.49	1.86	1.66	1.66	3.78	1.84	1.68	1.58	2.21	1.38	4.02	3.09	4.69	3.79	4.6	3.68	4.00667	1.92333	1.34333	1.72667	2.43333	1.72333	3.93333	4.02333	------	------	------	------	------	------	ENOG410YTIQ	S:Function unknown	XP_008673971.1	uncharacterized protein LOC100274728 [Zea mays]	------	------	PF09597.13	IGR	IGR protein motif
MSTRG.183753	0	0	0	0	0	0	0	0	0	0	0	0	0.86	0.72	2.94	0	0	0	8.3	7.32	16.64	0	0	0	0	0	0	0	1.50667	0	10.7533	0	GO:001602	CC:integral component of membrane;	------	------	------	------	ENOG410Z2SA;ENOG410Y4M9	S:Function unknown;	KAF8697043.1	hypothetical protein HU200_036695 [Digitaria exilis]	------	------	------	------	------
MSTRG.183862	3.29	3.87	5.51	2.02	2.27	1.59	0	0.37	0.05	0.23	0.13	0.43	0.87	0	0	0	0.13	0	1.25	0.45	1.52	1.16	0.62	0	4.22333	1.96	0.14	0.263333	0.29	0.043333	1.07333	0.593333	GO:0031123;GO:0006364;GO:0043631;GO:0005730;GO:0031499;GO:0004652;GO:004687	BP:RNA 3'-end processing;BP:rRNA processing;BP:RNA polyadenylation;CC:nucleolus;CC:TRAMP complex;MF:polynucleotide adenylyltransferase activity;MF:metal ion binding;	K03514	PAPD5_7, TRF4	map03018	RNA degradation	COG5260	L:Replication, recombination and repair	CAD6237523.1	unnamed protein product [Miscanthus lutarioriparius]	sp|Q7KVS9|TRF41_DROME;	Non-canonical pol;	PF03828.22	PAP_assoc	Cid1 family poly A polymerase
MSTRG.184456	31.04	10.56	14.38	7.24	7.06	5.43	0	0	0	0.28	0	0.15	31.55	23.37	20.66	0	0.48	0	34	23.4	38.04	0.12	0.06	0.15	18.66	6.57667	0	0.143333	25.1933	0.16	31.8133	0.11	GO:0000470;GO:0005975;GO:0006412;GO:0015934;GO:0005840;GO:0022625;GO:1990904;GO:0004553;GO:0003735;GO:000372	BP:maturation of LSU-rRNA;BP:carbohydrate metabolic process;BP:translation;CC:large ribosomal subunit;CC:ribosome;CC:cytosolic large ribosomal subunit;CC:ribonucleoprotein complex;MF:hydrolase activity, hydrolyzing O-glycosyl compounds;MF:structural constituent of ribosome;MF:RNA binding;	K02865	RP-L10Ae, RPL10A	map03010	Ribosome	COG0081	J:Translation, ribosomal structure and biogenesis	OQU87899.1	hypothetical protein SORBI_3003G363800 [Sorghum bicolor]	sp|Q8VZB9|R10A1_ARATH;	60S ribosomal protein L10a-1 OS=Arabidopsis thaliana OX=3702 GN=RPL10AA PE=1 SV=1;	PF00687.24	Ribosomal_L1	Ribosomal protein L1p/L10e family
MSTRG.184633	1.08	1.25	1.65	3.37	7.31	6.11	0.12	0.17	0.17	4.98	5.55	2.39	0.62	0.42	1.09	0.48	0.5	0.27	0.59	0.76	0.95	0.41	0.56	0.27	1.32667	5.59667	0.153333	4.30667	0.71	0.416667	0.766667	0.413333	------	------	------	------	------	------	ENOG410Z7Z7	S:Function unknown	CAD6235573.1	unnamed protein product [Miscanthus lutarioriparius]	------	------	PF07939.14	DUF1685	Protein of unknown function
MSTRG.184680	1.15	1.32	2.25	0.22	0.22	0.28	1.68	1.38	2.02	0	0	0.12	3.22	4.4	3.85	0.24	0.32	0.23	1.3	1.01	1.32	1.31	0.87	0.32	1.57333	0.24	1.69333	0.04	3.82333	0.263333	1.21	0.833333	GO:000372	MF:RNA binding;	------	------	------	------	ENOG410ZEFP	S:Function unknown	XP_002456835.1	uncharacterized histidine-rich protein DDB_G0274557 [Sorghum bicolor]	------	------	------	------	------
MSTRG.184777	3.75	4.15	3.26	1.68	0.85	0.67	0.26	0.32	0	0	0	0	0.97	0.41	1.25	0.13	0	0	2.05	1.32	1.96	1.41	0.31	0.87	3.72	1.06667	0.193333	0	0.876667	0.043333	1.77667	0.863333	GO:0051096;GO:0006264;GO:0006260;GO:0042645;GO:0009295;GO:000369	BP:positive regulation of helicase activity;BP:mitochondrial DNA replication;BP:DNA replication;CC:mitochondrial nucleoid;CC:nucleoid;MF:single-stranded DNA binding;	------	------	------	------	ENOG410YJP5	S:Function unknown	KAG0540990.1	hypothetical protein BDA96_03G457100 [Sorghum bicolor]	------	------	------	------	------
MSTRG.184895	4.76	6.91	8.38	18.04	20.77	22.83	0	0	0	2.23	2.17	0.74	0.02	0	0.11	0	0	0	0.04	0	0.01	0.06	0	0.75	6.68333	20.5467	0	1.71333	0.043333	0	0.016667	0.27	GO:0016125;GO:0009611;GO:0016021;GO:0004497;GO:0020037;GO:0016829;GO:0016705;GO:0005506;GO:001649	BP:sterol metabolic process;BP:response to wounding;CC:integral component of membrane;MF:monooxygenase activity;MF:heme binding;MF:lyase activity;MF:oxidoreductase activity, acting on paired donors, with incorporation or reduction of molecular oxygen;MF:iron ion binding;MF:oxidoreductase activity;	K10528	HPL	map00592	alpha-Linolenic acid metabolism	ENOG410YEK3	Q:Secondary metabolites biosynthesis, transport and catabolism	CAD6248485.1	unnamed protein product [Miscanthus lutarioriparius]	sp|Q9ZSY9|C74B2_ARATH;	Linolenate hydroperoxide lyase, chloroplastic OS=Arabidopsis thaliana OX=3702 GN=CYP74B2 PE=1 SV=1;	PF00067.25	p450	Cytochrome P450
MSTRG.184942	0.81	0.92	1.36	1.91	3.34	3.56	0.19	0.76	0.71	1.55	1.91	1.09	1.53	2.51	2.57	0.65	1.97	1.54	5.7	8.45	3.37	0.49	0.43	0.2	1.03	2.93667	0.553333	1.51667	2.20333	1.38667	5.84	0.373333	GO:0098542;GO:0046658;GO:0016021;GO:0009506;GO:001649	BP:defense response to other organism;CC:anchored component of plasma membrane;CC:integral component of membrane;CC:plasmodesma;MF:oxidoreductase activity;	------	------	------	------	ENOG41105CJ	S:Function unknown	CAD6252279.1	unnamed protein product [Miscanthus lutarioriparius]	------	------	------	------	------
MSTRG.185201	0.58	1.24	0.67	0.93	1.27	0.96	0.85	0.71	0.56	0.06	0.08	0.03	2.84	4.46	5.04	0.18	0.33	0.2	2.32	1.77	1.8	0.06	0.08	0.03	0.83	1.05333	0.706667	0.056667	4.11333	0.236667	1.96333	0.056667	------	------	------	------	------	------	------	------	------	------	------	------	------	------	------
MSTRG.185402	4.38	0.72	1.12	1.19	0.53	0.43	10.08	12.64	7.46	0.87	1.57	3.42	7.61	10.06	8.61	7.29	8.57	6.9	4.44	5.53	3.43	4.49	4.74	7.31	2.07333	0.716667	10.06	1.95333	8.76	7.58667	4.46667	5.51333	GO:0005634;GO:0003700;GO:000367	CC:nucleus;MF:transcription factor activity, sequence-specific DNA binding;MF:DNA binding;	K09286	EREBP	------	------	ENOG410YM26;ENOG410ZM0H	K:Transcription;S:Function unknown	CAD6247506.1	unnamed protein product [Miscanthus lutarioriparius]	sp|Q39127|TINY_ARATH;	Ethylene-responsive transcription factor TINY OS=Arabidopsis thaliana OX=3702 GN=TINY PE=2 SV=1;	PF00847.23	AP2	AP2 domain
MSTRG.185403	0.46	0.09	0.14	1.29	1.48	4.34	0.05	0.48	0.56	0.5	0.67	0.42	0.57	1.04	1.4	0.73	2.08	1.38	5.01	6.52	3.9	0	0.04	0	0.23	2.37	0.363333	0.53	1.00333	1.39667	5.14333	0.013333	GO:0006357;GO:0034605;GO:0005634;GO:0043565;GO:0003700;GO:000097	BP:regulation of transcription from RNA polymerase II promoter;BP:cellular response to heat;CC:nucleus;MF:sequence-specific DNA binding;MF:transcription factor activity, sequence-specific DNA binding;MF:RNA polymerase II core promoter proximal region sequence-specific DNA binding;	K09419	HSFF	------	------	COG5169	K:Transcription	CAD6251319.1	unnamed protein product [Miscanthus lutarioriparius]	sp|Q6EUG4|HFC2A_ORYSJ;	Heat stress transcription factor C-2a OS=Oryza sativa subsp. japonica OX=39947 GN=HSFC2A PE=2 SV=1;	PF00447.20	HSF_DNA-bind	HSF-type DNA-binding
MSTRG.185620	22.5	28.29	35.27	7.57	6.35	9.93	0	0	0	0	0	0	0	0	0	0	0	0	0.7	2.6	1.8	0	0	0	28.6867	7.95	0	0	0	0	1.7	0	GO:0030490;GO:0000398;GO:0046540;GO:0005732;GO:0005730;GO:0000932;GO:0005688;GO:0120114;GO:0005681;GO:000372	BP:maturation of SSU-rRNA;BP:mRNA splicing, via spliceosome;CC:U4/U6 x U5 tri-snRNP complex;CC:small nucleolar ribonucleoprotein complex;CC:nucleolus;CC:cytoplasmic mRNA processing body;CC:U6 snRNP;CC:Sm-like protein family complex;CC:spliceosomal complex;MF:RNA binding;	K12625	LSM6	map03018;map03040	RNA degradation;Spliceosome	COG1958	K:Transcription	CAD6244365.1	unnamed protein product [Miscanthus lutarioriparius]	sp|Q9M1Z3|LSM6A_ARATH;	Sm-like protein LSM6A OS=Arabidopsis thaliana OX=3702 GN=LSM6A PE=1 SV=1;	PF01423.25;PF14438.9	LSM;SM-ATX	LSM domain;Ataxin 2 SM domain
MSTRG.185736	49.55	40.89	42.95	25.77	28.57	22.62	41.01	63.49	83.77	44.94	63.34	31.51	66.5	70.28	96.89	74.27	98.92	80.53	108.97	95.63	106.1	53.2	41.11	64.61	44.4633	25.6533	62.7567	46.5967	77.89	84.5733	103.567	52.9733	GO:0032981;GO:0022900;GO:0016021;GO:0005739;GO:0005743;GO:0005747;GO:007046	BP:mitochondrial respiratory chain complex I assembly;BP:electron transport chain;CC:integral component of membrane;CC:mitochondrion;CC:mitochondrial inner membrane;CC:mitochondrial respiratory chain complex I;CC:respiratory chain;	------	------	------	------	ENOG410Z0S2	U:Intracellular trafficking, secretion, and vesicular transport	XP_039790069.1	NADH dehydrogenase [ubiquinone] 1 beta subcomplex subunit 3-B-like [Panicum virgatum]	sp|Q9M9R9|NDB3B_ARATH;	NADH dehydrogenase [ubiquinone] 1 beta subcomplex subunit 3-B OS=Arabidopsis thaliana OX=3702 GN=At1g14450 PE=1 SV=1;	PF08122.15	NDUF_B12	NADH-ubiquinone oxidoreductase B12 subunit family
MSTRG.186023	4.14	2.17	2.61	2.3	2.31	2.68	0.1	0.06	0.03	0.06	0.04	0.1	3.2	3.52	3.71	0.06	0.63	0.08	1.52	1.9	1.1	0.03	0.02	0.03	2.97333	2.43	0.063333	0.066667	3.47667	0.256667	1.50667	0.026667	------	------	------	------	------	------	------	------	XP_002452778.2	uncharacterized protein LOC8076056 [Sorghum bicolor]	------	------	------	------	------
MSTRG.186047	1.82	1.26	2.36	4.18	8	8.02	0.1	0.42	0.09	0	0	0.43	6.42	4.86	8.23	0.1	0.16	0.17	3.88	5.96	4.4	0.08	0.09	0	1.81333	6.73333	0.203333	0.143333	6.50333	0.143333	4.74667	0.056667	------	------	------	------	------	------	ENOG41103M2	S:Function unknown	CAD6243049.1	unnamed protein product [Miscanthus lutarioriparius]	------	------	------	------	------
MSTRG.186479	8.53	11.83	12.28	9.02	12.21	13.01	0	0	0	0.13	0.09	0.15	12.96	13.31	14.55	0	0	0	8.2	6.52	6.78	0	0.28	0	10.88	11.4133	0	0.123333	13.6067	0	7.16667	0.093333	------	------	------	------	------	------	ENOG410Z7Z7	S:Function unknown	CAD6249365.1	unnamed protein product [Miscanthus lutarioriparius]	------	------	PF07939.14	DUF1685	Protein of unknown function
MSTRG.186881	7.34	2.33	5.48	11.52	8.97	11.37	2.19	1.92	2.77	2.37	9.43	16.15	6.5	3.14	8.19	4.45	2.48	6.14	4.32	4.04	2.45	6.66	9.39	9.2	5.05	10.62	2.29333	9.31667	5.94333	4.35667	3.60333	8.41667	GO:0006511;GO:0016874;GO:006163	BP:ubiquitin-dependent protein catabolic process;MF:ligase activity;MF:ubiquitin protein ligase activity;	K10590	TRIP12	map04120	Ubiquitin mediated proteolysis	COG5021	O:Posttranslational modification, protein turnover, chaperones	CAD6252264.1	unnamed protein product [Miscanthus lutarioriparius]	sp|Q6WWW4|UPL3_ARATH;	E3 ubiquitin-protein ligase UPL3 OS=Arabidopsis thaliana OX=3702 GN=UPL3 PE=1 SV=1;	PF00632.28	HECT	HECT-domain
MSTRG.186888	14.63	9.4	12.81	1.49	2.39	2.76	0.12	0.27	0.74	0.32	0.14	0.39	9.06	9.44	5.68	0.34	1.38	0.42	10.69	7.75	8.52	1.26	0.64	1.63	12.28	2.21333	0.376667	0.283333	8.06	0.713333	8.98667	1.17667	GO:0000387;GO:0000243;GO:0016021;GO:0071011;GO:0071013;GO:0005682;GO:0034715;GO:0097526;GO:0005689;GO:0005687;GO:0005686;GO:0005685;GO:0034719;GO:0005829;GO:0005681;GO:000372	BP:spliceosomal snRNP assembly;CC:commitment complex;CC:integral component of membrane;CC:precatalytic spliceosome;CC:catalytic step 2 spliceosome;CC:U5 snRNP;CC:pICln-Sm protein complex;CC:spliceosomal tri-snRNP complex;CC:U12-type spliceosomal complex;CC:U4 snRNP;CC:U2 snRNP;CC:U1 snRNP;CC:SMN-Sm protein complex;CC:cytosol;CC:spliceosomal complex;MF:RNA binding;	K11088	SNRPD3, SMD3	map03040	Spliceosome	COG1958	K:Transcription	RLN43447.1	hypothetical protein C2845_PM01G08840 [Panicum miliaceum]	sp|Q9LM92|SMD3B_ARATH;	Small nuclear ribonucleoprotein SmD3b OS=Arabidopsis thaliana OX=3702 GN=SMD3B PE=2 SV=1;	PF01423.25	LSM	LSM domain
MSTRG.186998	31.82	16.79	23.53	11.29	11.98	12.89	0.76	0.86	1.64	0.33	0.27	0.24	32.54	37.35	31.07	0.38	0.91	0.84	18.43	22.34	20.59	1.08	0.46	1.25	24.0467	12.0533	1.08667	0.28	33.6533	0.71	20.4533	0.93	GO:0051603;GO:0005737;GO:0005839;GO:0005634;GO:0004298;GO:0008270;GO:000367	BP:proteolysis involved in cellular protein catabolic process;CC:cytoplasm;CC:proteasome core complex;CC:nucleus;MF:threonine-type endopeptidase activity;MF:zinc ion binding;MF:nucleic acid binding;	K09250	CNBP	------	------	COG1278	K:Transcription	XP_002453214.1	glycine-rich protein 2 [Sorghum bicolor]	sp|P27484|GRP2_NICSY;	Glycine-rich protein 2 OS=Nicotiana sylvestris OX=4096 GN=GRP-2 PE=2 SV=1;	PF00098.26;PF00313.25;PF13917.9;PF08206.14	zf-CCHC;CSD;zf-CCHC_3;OB_RNB	Zinc knuckle;'Cold-shock' DNA-binding domain;Zinc knuckle;Ribonuclease B OB domain
MSTRG.187120	20.89	17.32	21.24	4.15	0	0	0	0	0	0	0	0	0	0	0	0	0	0	0	0	0	0	0	0	19.8167	1.38333	0	0	0	0	0	0	------	------	------	------	------	------	------	------	------	------	------	------	------	------	------
MSTRG.187244	2.13	2.38	2.66	1.67	2.48	7.09	0.14	0	0.13	0	0.11	0	17.25	14.94	29.18	0.08	0.15	0.2	9.41	12.83	6.18	0.05	0	0.11	2.39	3.74667	0.09	0.036667	20.4567	0.143333	9.47333	0.053333	GO:0080143;GO:0016021;GO:001602	BP:regulation of amino acid export;CC:integral component of membrane;CC:membrane;	------	------	------	------	ENOG410ZC7F	S:Function unknown	CAD6247751.1	unnamed protein product [Miscanthus lutarioriparius]	------	------	------	------	------
MSTRG.187581	3.1	7.42	12.98	2.44	3.57	2.64	0.11	0	0.11	0	0	0	3.48	5.61	7.08	0	0.11	0	1.83	2.04	1.74	0.19	0.11	0	7.83333	2.88333	0.073333	0	5.39	0.036667	1.87	0.1	------	------	------	------	------	------	------	------	CAD6250862.1	unnamed protein product [Miscanthus lutarioriparius]	------	------	------	------	------
MSTRG.187582	1.14	2.94	4.6	0.99	1.98	3.02	6.88	5.34	8.87	1.07	0.59	1.11	2.99	5.42	5.16	3.3	5.62	3.62	1.9	2.72	0.98	3.87	3.5	4.71	2.89333	1.99667	7.03	0.923333	4.52333	4.18	1.86667	4.02667	------	------	------	------	------	------	------	------	CAD6250862.1	unnamed protein product [Miscanthus lutarioriparius]	------	------	------	------	------
MSTRG.187807	1.77	1.15	1.05	3.13	2.86	2.67	0.09	0.09	0.04	0.11	0.26	0.14	0.86	1.09	1.24	0.12	0.21	0.02	1.02	1.12	1.76	0.08	0.09	0.13	1.32333	2.88667	0.073333	0.17	1.06333	0.116667	1.3	0.1	------	------	------	------	------	------	COG5076;COG5076	B:Chromatin structure and dynamics;K:Transcription	CAD6250424.1	unnamed protein product [Miscanthus lutarioriparius]	sp|Q9LK27|GTE8_ARATH;	Transcription factor GTE8 OS=Arabidopsis thaliana OX=3702 GN=GTE8 PE=2 SV=2;	PF00439.28;PF17035.8	Bromodomain;BET	Bromodomain;Bromodomain extra-terminal - transcription regulation
MSTRG.187809	1.2	1.26	1.35	6.49	3.45	2.99	0	0.29	0	0	0.49	1.68	0.64	0.32	0.31	0.17	0	0	0.34	0.97	1.4	0	0	0	1.27	4.31	0.096667	0.723333	0.423333	0.056667	0.903333	0	------	------	------	------	------	------	------	------	------	------	------	------	------	------	------
MSTRG.187813	40.61	18.44	25.97	6.6	4.24	6.02	0	0	0	0.55	1.47	1.22	2.54	1.02	3.76	0	0.65	0	15.27	3.42	13.9	0.46	1.01	0.62	28.34	5.62	0	1.08	2.44	0.216667	10.8633	0.696667	------	------	------	------	------	------	------	------	------	------	------	------	------	------	------
MSTRG.188155	19.26	12.33	15.65	5.98	2.51	2.57	0	0	0	0	0	0	6.43	0.51	2.2	0	0	0.03	3.32	2.23	3.11	0	0	0	15.7467	3.68667	0	0	3.04667	0.01	2.88667	0	GO:0006996;GO:0007005;GO:0005737;GO:000372	BP:organelle organization;BP:mitochondrion organization;CC:cytoplasm;MF:RNA binding;	K03255	TIF31, CLU1	------	------	ENOG410XQUQ	S:Function unknown	OQU85516.1	hypothetical protein SORBI_3004G260100 [Sorghum bicolor]	------	------	------	------	------
MSTRG.188254	9.33	9.34	5.9	18.99	9.51	3.82	6.31	13.75	2.17	8.13	2.64	17.82	11.86	6.38	6.19	1.9	5.81	2.99	34.92	14.64	45.55	3.92	17.98	1.79	8.19	10.7733	7.41	9.53	8.14333	3.56667	31.7033	7.89667	------	------	------	------	------	------	ENOG41117IE	S:Function unknown	CAD6249595.1	unnamed protein product [Miscanthus lutarioriparius]	------	------	------	------	------
MSTRG.188508	13.48	9.18	25.26	4.82	4.48	5.58	0	1.29	1.44	6.76	6.89	7.09	4.28	1.93	2.79	1.05	2.54	1.03	3.45	3.07	2.8	13.82	10.99	8.97	15.9733	4.96	0.91	6.91333	3	1.54	3.10667	11.26	GO:0006515;GO:0006508;GO:0009536;GO:0005840;GO:1990904;GO:0009368;GO:0004176;GO:0004252;GO:0051117;GO:000823	BP:misfolded or incompletely synthesized protein catabolic process;BP:proteolysis;CC:plastid;CC:ribosome;CC:ribonucleoprotein complex;CC:endopeptidase Clp complex;MF:ATP-dependent peptidase activity;MF:serine-type endopeptidase activity;MF:ATPase binding;MF:peptidase activity;	K01358	clpP, CLPP	------	------	COG0740	O:Posttranslational modification, protein turnover, chaperones	PWZ11791.1	ATP-dependent Clp protease proteolytic subunit 6, chloroplastic [Zea mays]	sp|Q9SAA2|CLPP6_ARATH;	ATP-dependent Clp protease proteolytic subunit 6, chloroplastic OS=Arabidopsis thaliana OX=3702 GN=CLPP6 PE=1 SV=1;	------	------	------
MSTRG.188608	3.64	2.93	3.36	1.61	0.89	0.97	0	0	0	0	0	0	0.95	1	0.88	0	0.05	0	0.8	0.84	1.29	0.02	0	0	3.31	1.15667	0	0	0.943333	0.016667	0.976667	0.006667	------	------	------	------	------	------	------	------	------	------	------	------	------	------	------
MSTRG.188629	16.57	7.85	13.29	4.8	3.26	4.25	0	0	0.28	0	0	0	27.18	11.42	20.47	0	0.35	0.35	20.34	17.38	17.45	0.19	0.27	0.42	12.57	4.10333	0.093333	0	19.69	0.233333	18.39	0.293333	GO:0030490;GO:0000398;GO:0046540;GO:0005732;GO:0005730;GO:0000932;GO:0005688;GO:0120114;GO:0005681;GO:000372	BP:maturation of SSU-rRNA;BP:mRNA splicing, via spliceosome;CC:U4/U6 x U5 tri-snRNP complex;CC:small nucleolar ribonucleoprotein complex;CC:nucleolus;CC:cytoplasmic mRNA processing body;CC:U6 snRNP;CC:Sm-like protein family complex;CC:spliceosomal complex;MF:RNA binding;	K12625	LSM6	map03018;map03040	RNA degradation;Spliceosome	COG1958	K:Transcription	CAD6261124.1	unnamed protein product [Miscanthus lutarioriparius]	sp|O22823|LSM6B_ARATH;	Sm-like protein LSM36B OS=Arabidopsis thaliana OX=3702 GN=LSM6B PE=1 SV=1;	PF01423.25	LSM	LSM domain
MSTRG.188663	10.29	8.94	8.26	1.84	2.86	3.21	4.67	4.12	3.76	0.45	1.27	0.69	10.81	16.08	14.41	4.37	3.45	3.18	7.06	8.93	6.43	2.96	6.62	3.8	9.16333	2.63667	4.18333	0.803333	13.7667	3.66667	7.47333	4.46	------	------	------	------	------	------	------	------	------	------	------	------	------	------	------
MSTRG.188818	1.17	2.38	2.93	9.39	9.78	6.5	0	0	0	1.39	1	1.64	0	0.05	0	0	0	0	0	0	0	0.14	0.22	0.11	2.16	8.55667	0	1.34333	0.016667	0	0	0.156667	GO:0016021;GO:0016020;GO:0009706;GO:0015140;GO:002285	CC:integral component of membrane;CC:membrane;CC:chloroplast inner membrane;MF:malate transmembrane transporter activity;MF:transmembrane transporter activity;	------	------	------	------	COG0471	P:Inorganic ion transport and metabolism	KAG0531637.1	hypothetical protein BDA96_04G039700 [Sorghum bicolor]	sp|Q9FMF7|DIT21_ARATH;	Dicarboxylate transporter 2.1, chloroplastic OS=Arabidopsis thaliana OX=3702 GN=DIT2-1 PE=1 SV=1;	PF00939.22	Na_sulph_symp	Sodiu
MSTRG.189208	13.29	13.55	18.35	9.41	6.92	5.36	0	0	0	0	0.1	0	18.22	3.92	10.61	0	0.59	0	13.38	5.99	9.11	0.19	0	0	15.0633	7.23	0	0.033333	10.9167	0.196667	9.49333	0.063333	GO:0006694;GO:0003854;GO:001661	BP:steroid biosynthetic process;MF:3-beta-hydroxy-delta5-steroid dehydrogenase activity;MF:oxidoreductase activity, acting on the CH-OH group of donors, NAD or NADP as acceptor;	------	------	------	------	COG0451;ENOG410YNWN	M:Cell wall/membrane/envelope biogenesis;S:Function unknown	CAD6251089.1	unnamed protein product [Miscanthus lutarioriparius]	sp|A0A0B6VQ48|PAR1_ROSHC;	Phenylacetaldehyde reductase OS=Rosa hybrid cultivar OX=128735 GN=PAR PE=1 SV=1;	------	------	------
MSTRG.189566	16.4	13.04	16.03	8.22	6.74	9.12	0	0	0	0	0	0	4.68	1.26	4.81	0	0.69	0	5.12	2.97	4.07	0.09	0	0	15.1567	8.02667	0	0	3.58333	0.23	4.05333	0.03	GO:0045732;GO:001656	BP:positive regulation of protein catabolic process;BP:protein ubiquitination;	------	------	------	------	ENOG41107VU;ENOG41104GD	S:Function unknown;	GJN25365.1	hypothetical protein PR202_gb13186 [Eleusine coracana subsp. coracana]	------	------	------	------	------
MSTRG.189821	1.39	2.03	0.82	7.5	4.65	10.29	0	0	0.3	0.94	0	1.81	5.23	3.6	8.71	1.94	1.04	0.37	9.98	8.03	10.34	0	0.06	1.24	1.41333	7.48	0.1	0.916667	5.84667	1.11667	9.45	0.433333	------	------	------	------	------	------	------	------	KAG2660886.1	hypothetical protein PVAP13_1KG466005 [Panicum virgatum]	------	------	------	------	------
MSTRG.189858	7.89	8.12	8.76	2.6	2.4	1.56	0.08	0.12	0.04	0	0.05	0.05	2.84	1.4	1.58	0.14	0.36	0.14	2.24	1.99	2.35	1.77	0.95	1.16	8.25667	2.18667	0.08	0.033333	1.94	0.213333	2.19333	1.29333	GO:0010205;GO:0006508;GO:0009507;GO:0004252;GO:000823	BP:photoinhibition;BP:proteolysis;CC:chloroplast;MF:serine-type endopeptidase activity;MF:peptidase activity;	K22686	NMA111	------	------	COG0265	O:Posttranslational modification, protein turnover, chaperones	CAD6242683.1	unnamed protein product [Miscanthus lutarioriparius]	sp|Q8RY22|DEGP7_ARATH;	Protease Do-like 7 OS=Arabidopsis thaliana OX=3702 GN=DEGP7 PE=2 SV=1;	PF12812.10;PF17820.4;PF02163.25	PDZ_1;PDZ_6;Peptidase_M50	PDZ-like domain;PDZ domain;Peptidase family M50
MSTRG.189950	4.67	3.02	3.18	1.55	1.21	1.72	0.42	0.6	0.82	0.1	0.1	0.18	4.4	3.62	3.56	0.75	0.44	0.43	4.13	2.42	3.52	0.25	0.17	0	3.62333	1.49333	0.613333	0.126667	3.86	0.54	3.35667	0.14	GO:0006886;GO:0006888;GO:0070973;GO:0016021;GO:000578	BP:intracellular protein transport;BP:ER to Golgi vesicle-mediated transport;BP:protein localization to endoplasmic reticulum exit site;CC:integral component of membrane;CC:endoplasmic reticulum membrane;	------	------	------	------	ENOG4111X7F	S:Function unknown	CAB3451004.1	unnamed protein product [Digitaria exilis]	------	------	PF05529.15	Bap31	Bap31/Bap29 transmembrane region
MSTRG.190044	11.28	10.63	14.7	8.54	9.75	10.13	9.38	16.3	15.28	32.61	34.04	28.29	18.18	17.9	17.84	7.46	10.73	8.71	10.64	8.79	10.92	25.95	22.2	21.84	12.2033	9.47333	13.6533	31.6467	17.9733	8.96667	10.1167	23.33	------	------	------	------	------	------	ENOG410Z7Z7	S:Function unknown	CAD6249365.1	unnamed protein product [Miscanthus lutarioriparius]	------	------	PF07939.14	DUF1685	Protein of unknown function
MSTRG.190083	35.18	20.87	28.31	3.97	6.33	7.53	0.17	0	0.27	0	0.24	0	54.39	46.1	42.41	0	0.59	0	37.39	36.44	36.51	0.33	0	0	28.12	5.94333	0.146667	0.08	47.6333	0.196667	36.78	0.11	GO:0042273;GO:0002181;GO:0006412;GO:0005840;GO:0022625;GO:1990904;GO:000373	BP:ribosomal large subunit biogenesis;BP:cytoplasmic translation;BP:translation;CC:ribosome;CC:cytosolic large ribosomal subunit;CC:ribonucleoprotein complex;MF:structural constituent of ribosome;	K02917	RP-L35Ae, RPL35A	map03010	Ribosome	COG2451	J:Translation, ribosomal structure and biogenesis	XP_002452936.1	60S ribosomal protein L35a-1 [Sorghum bicolor]	sp|Q9LMK0|R35A1_ARATH;	60S ribosomal protein L35a-1 OS=Arabidopsis thaliana OX=3702 GN=RPL35AA PE=3 SV=1;	PF01247.21	Ribosomal_L35Ae	Ribosomal protein L35Ae
MSTRG.190093	21.76	13.55	16.56	3.03	4	6.15	0	0	0	0.01	0	0	25.28	35.19	24.22	0	2.58	0	33.64	27.63	25.61	0	0	0	17.29	4.39333	0	0.003333	28.23	0.86	28.96	0	GO:0006412;GO:0005840;GO:1990904;GO:0022627;GO:000373	BP:translation;CC:ribosome;CC:ribonucleoprotein complex;CC:cytosolic small ribosomal subunit;MF:structural constituent of ribosome;	K02983	RP-S30e, RPS30	map03010	Ribosome	ENOG41123KC	J:Translation, ribosomal structure and biogenesis	NP_001150550.1	40S ribosomal protein S30-like [Zea mays]	sp|P49689|RS30_ARATH;	40S ribosomal protein S30 OS=Arabidopsis thaliana OX=3702 GN=RPS30A PE=3 SV=3;	PF04758.17	Ribosomal_S30	Ribosomal protein S30
MSTRG.190175	1.4	1.94	1.82	6.67	4.92	6.56	0	0	0	0	0	0	0.39	0.03	0	0	0	0	1.16	0.75	0.17	0	0	0	1.72	6.05	0	0	0.14	0	0.693333	0	GO:0009298;GO:0005975;GO:0005829;GO:0004476;GO:000827	BP:GDP-mannose biosynthetic process;BP:carbohydrate metabolic process;CC:cytosol;MF:mannose-6-phosphate isomerase activity;MF:zinc ion binding;	K01809	manA, MPI	map00520;map01250;map00051;map01240	Amino sugar and nucleotide sugar metabolism;Biosynthesis of nucleotide sugars;Fructose and mannose metabolism;Biosynthesis of cofactors	COG1482	G:Carbohydrate transport and metabolism	EAZ08978.1	hypothetical protein OsI_31243 [Oryza sativa Indica Group]	sp|Q9M884|MPI1_ARATH;	Mannose-6-phosphate isomerase 1 OS=Arabidopsis thaliana OX=3702 GN=PMI1 PE=1 SV=1;	PF20511.1	PMI_typeI_cat	Phosphomannose isomerase type I, catalytic domain
MSTRG.190198	19.47	14.1	15.32	8.54	8.17	10.21	7.79	5.42	10.22	0.67	0.93	1.26	28.7	36.24	31.01	5.18	5.67	5.76	17.81	20.11	17.88	1.95	1.45	3.57	16.2967	8.97333	7.81	0.953333	31.9833	5.53667	18.6	2.32333	GO:0051603;GO:0005737;GO:0005839;GO:0005634;GO:0004298;GO:0008270;GO:000367	BP:proteolysis involved in cellular protein catabolic process;CC:cytoplasm;CC:proteasome core complex;CC:nucleus;MF:threonine-type endopeptidase activity;MF:zinc ion binding;MF:nucleic acid binding;	K09250	CNBP	------	------	COG1278	K:Transcription	XP_002453214.1	glycine-rich protein 2 [Sorghum bicolor]	sp|P27484|GRP2_NICSY;	Glycine-rich protein 2 OS=Nicotiana sylvestris OX=4096 GN=GRP-2 PE=2 SV=1;	PF00098.26;PF00313.25;PF13917.9;PF08206.14	zf-CCHC;CSD;zf-CCHC_3;OB_RNB	Zinc knuckle;'Cold-shock' DNA-binding domain;Zinc knuckle;Ribonuclease B OB domain
MSTRG.190496	1.08	1.17	0.97	5.01	3.81	2.62	0	0	0	0	0	0	3	2.7	2.89	0	0	0	3.25	4.89	1.33	0	0	0	1.07333	3.81333	0	0	2.86333	0	3.15667	0	GO:0032515;GO:000486	BP:negative regulation of phosphoprotein phosphatase activity;MF:protein serine/threonine phosphatase inhibitor activity;	------	------	------	------	ENOG410Z9TF;ENOG410ZR6V	S:Function unknown;	CAD6342168.1	unnamed protein product [Miscanthus lutarioriparius]	------	------	PF07491.14	PPI_Ypi1	Protein phosphatase inhibitor
MSTRG.191265	4.43	4.74	6.26	22.43	25.73	28.34	0	0	0	0	0.07	0.09	7.21	5.88	8.14	0	0	0.05	13.46	12.52	11.61	0.21	0.26	0	5.14333	25.5	0	0.053333	7.07667	0.016667	12.53	0.156667	GO:004698	MF:protein dimerization activity;	------	------	------	------	------	------	KAG2627511.1	hypothetical protein PVAP13_3KG127322 [Panicum virgatum]	------	------	------	------	------
MSTRG.191503	69.09	33.37	57.77	13.03	13.75	17.08	0	0.19	0.26	0	0.11	0	93.95	90.88	66.65	0.09	0.26	0	66.38	66.75	62.6	0.25	0.38	0.2	53.41	14.62	0.15	0.036667	83.8267	0.116667	65.2433	0.276667	GO:0006412;GO:0005840;GO:1990904;GO:0022627;GO:000373	BP:translation;CC:ribosome;CC:ribonucleoprotein complex;CC:cytosolic small ribosomal subunit;MF:structural constituent of ribosome;	K02983	RP-S30e, RPS30	map03010	Ribosome	ENOG41123KC	J:Translation, ribosomal structure and biogenesis	NP_001150550.1	40S ribosomal protein S30-like [Zea mays]	sp|P49689|RS30_ARATH;	40S ribosomal protein S30 OS=Arabidopsis thaliana OX=3702 GN=RPS30A PE=3 SV=3;	PF04758.17	Ribosomal_S30	Ribosomal protein S30
MSTRG.191543	57.58	23.84	37.16	3.57	3.75	4.33	0.79	0	1.35	0	0.76	0.05	39.2	25.79	28.49	0.47	2.08	2.05	31.17	19.29	27.09	5.13	2.41	4.15	39.5267	3.88333	0.713333	0.27	31.16	1.53333	25.85	3.89667	------	------	------	------	------	------	------	------	ACR34433.1	unknown [Zea mays]	------	------	------	------	------
MSTRG.191580	35.32	20.25	27.14	9.65	8.84	8.63	0	0.14	0	0.31	0.73	0.66	8.15	1.02	5.13	0.34	0.74	0.15	11.29	7.17	10.51	1.59	1.52	1.34	27.57	9.04	0.046667	0.566667	4.76667	0.41	9.65667	1.48333	------	------	------	------	------	------	ENOG410ZS4E	S:Function unknown	XP_004954459.1	uncharacterized protein LOC101771931 [Setaria italica]	------	------	------	------	------
MSTRG.191594	6.67	5.2	9.44	2.67	1.89	1.69	0	0	0	0	0	0	1.77	0.38	0.69	0	0	0	1.26	0.69	1.28	0	0	0	7.10333	2.08333	0	0	0.946667	0	1.07667	0	GO:0016310;GO:0006952;GO:0000469;GO:0051707;GO:0005730;GO:1990904;GO:0016301;GO:004353	BP:phosphorylation;BP:defense response;BP:cleavage involved in rRNA processing;BP:response to other organism;CC:nucleolus;CC:ribonucleoprotein complex;MF:kinase activity;MF:ADP binding;	K14795	RRP36	------	------	ENOG4111T3E;COG0194	J:Translation, ribosomal structure and biogenesis;F:Nucleotide transport and metabolism	VAI20045.1	unnamed protein product [Triticum turgidum subsp. durum]	sp|Q2QPW1|GMK1_ORYSJ;	Guanylate kinase 1 OS=Oryza sativa subsp. japonica OX=39947 GN=GK1 PE=2 SV=2;	------	------	------
MSTRG.191781	8.96	9.14	13.23	1	2.41	2.8	0	0	0	0	0	0	2.56	1.94	1.43	0	0	0	3.54	1.49	2.96	0	0	0	10.4433	2.07	0	0	1.97667	0	2.66333	0	------	------	------	------	------	------	------	------	------	------	------	------	------	------	------
MSTRG.191837	25.95	28.61	33.13	19.98	12.08	11.11	9.56	15.59	6.62	13.99	11.97	16.86	0.62	0	0	8.31	0	8.37	0.88	1.12	1.63	51.17	57.39	19.83	29.23	14.39	10.59	14.2733	0.206667	5.56	1.21	42.7967	------	------	------	------	------	------	------	------	------	------	------	------	------	------	------
MSTRG.191896	18.89	26.38	31.55	5.5	3.62	2.44	0	0	0	0	0	0	11.23	1.41	2.33	0	0	0	9.85	9.5	9.5	0.55	0	0	25.6067	3.85333	0	0	4.99	0	9.61667	0.183333	------	------	------	------	------	------	------	------	------	------	------	------	------	------	------
MSTRG.191960	1.77	1.25	0.86	0.71	0.31	0.61	0.72	0.69	0.62	0.06	0.13	0	4.42	2.72	5.63	0.31	0.07	0.28	1.11	1.06	0.86	0.14	0.11	0.25	1.29333	0.543333	0.676667	0.063333	4.25667	0.22	1.01	0.166667	GO:0009725;GO:0046622;GO:0005737;GO:0005634;GO:001602	BP:response to hormone;BP:positive regulation of organ growth;CC:cytoplasm;CC:nucleus;CC:integral component of membrane;	------	------	------	------	ENOG41117S9	S:Function unknown	NP_001150667.1	uncharacterized LOC100284300 [Zea mays]	------	------	------	------	------
MSTRG.192047	0.31	0.23	0.3	0.15	0.17	0.04	0.04	0.05	0.06	0.04	0.04	0	3.8	3.3	5.04	0.04	0.07	0	2.46	2.21	2.62	0.03	0.03	0.04	0.28	0.12	0.05	0.026667	4.04667	0.036667	2.43	0.033333	------	------	------	------	------	------	------	------	------	------	------	------	------	------	------
MSTRG.192048	2.81	2.33	3.02	1.08	1.13	1.38	0	0.04	0.11	0.06	0.04	0.08	0.32	0.53	0.35	0.04	0.07	0.04	0.28	0.48	0.6	0.43	0.43	0.61	2.72	1.19667	0.05	0.06	0.4	0.05	0.453333	0.49	------	------	------	------	------	------	------	------	------	------	------	------	------	------	------
MSTRG.192308	17.82	8.16	12.46	5.62	5.62	5.85	0	0	0.1	0	0	0	32.54	31.91	32.83	0	3.32	0	33.66	32.7	30.9	0	0	0	12.8133	5.69667	0.033333	0	32.4267	1.10667	32.42	0	------	------	------	------	------	------	------	------	------	------	------	------	------	------	------
MSTRG.192486	0.23	0	0	0	0	0	0	0	0	0	0	0	35.25	24.28	19.86	0	0.43	0	4.55	5.82	8.28	0	0	0	0.076667	0	0	0	26.4633	0.143333	6.21667	0	GO:0006468;GO:0007166;GO:0016021;GO:0005886;GO:0030247;GO:0004674;GO:0005509;GO:0004672;GO:000552	BP:protein phosphorylation;BP:cell surface receptor signaling pathway;CC:integral component of membrane;CC:plasma membrane;MF:polysaccharide binding;MF:protein serine/threonine kinase activity;MF:calcium ion binding;MF:protein kinase activity;MF:ATP binding;	------	------	------	------	COG0515	T:Signal transduction mechanisms	XP_021317860.1	LOW QUALITY PROTEIN: probable serine/threonine-protein kinase PBL28 [Sorghum bicolor]	sp|Q7X8C5|WAKLB_ARATH;	Wall-associated receptor kinase-like 2 OS=Arabidopsis thaliana OX=3702 GN=WAKL2 PE=2 SV=1;	PF07714.20;PF00069.28	PK_Tyr_Ser-Thr;Pkinase	Protein tyrosine and serine/threonine kinase;Protein kinase domain
MSTRG.192642	345.9	201.4	217.09	116.54	126.79	111.98	278.87	345.08	353.33	149.25	144.08	133.42	425.67	292.63	379.65	480.66	329.33	417.27	508.96	400.46	477.44	306.77	235.99	357.37	254.797	118.437	325.76	142.25	365.983	409.087	462.287	300.043	GO:0006122;GO:000575	BP:mitochondrial electron transport, ubiquinol to cytochrome c;CC:mitochondrial respiratory chain complex III;	K00419	QCR9, UCRC	map00190	Oxidative phosphorylation	ENOG410XUZE	C:Energy production and conversion	KAG0528599.1	hypothetical protein BDA96_05G025300, partial [Sorghum bicolor]	sp|Q9LXJ2|QCR9_ARATH;	Cytochrome b-c1 complex subunit 9, mitochondrial OS=Arabidopsis thaliana OX=3702 GN=QCR9 PE=1 SV=1;	PF05365.15	UCR_UQCRX_QCR9	Ubiquinol-cytochrome C reductase, UQCRX/QCR9 like
MSTRG.192795	13.37	9.4	7.87	3.11	1.73	1.64	0	0	0	0	0	0	1.32	1.84	1.6	0	0.58	0	1.75	1.08	2.74	0	0	0	10.2133	2.16	0	0	1.58667	0.193333	1.85667	0	------	------	------	------	------	------	------	------	------	------	------	------	------	------	------
MSTRG.193003	63.22	43.83	50.27	24.79	22.84	21.93	0.11	0.1	0.12	0	0	0.11	52.13	26.15	42.1	0	2.93	0	63.75	38.08	53.32	0.53	0.09	0	52.44	23.1867	0.11	0.036667	40.1267	0.976667	51.7167	0.206667	------	------	------	------	------	------	ENOG410Z1NX	S:Function unknown	TVU25499.1	hypothetical protein EJB05_27998, partial [Eragrostis curvula]	sp|Q09020|PR4_PHAVU;	Wound-induced basic protein OS=Phaseolus vulgaris OX=3885 GN=PR4 PE=2 SV=1;	------	------	------
MSTRG.193045	1.61	0.59	1.76	4.37	6.68	5.56	0	0	0.03	0.05	0.06	0.33	0.33	0.05	0.14	0.03	0.06	0	1.06	0.51	0.65	0.38	0.09	0.78	1.32	5.53667	0.01	0.146667	0.173333	0.03	0.74	0.416667	GO:0016021;GO:0005886;GO:000522	CC:integral component of membrane;CC:plasma membrane;MF:calcium activated cation channel activity;	K21989	TMEM63, CSC1	------	------	COG5594	S:Function unknown	CAD6269543.1	unnamed protein product [Miscanthus lutarioriparius]	------	------	------	------	------
MSTRG.193260	8.64	7.76	4.74	1.91	0.84	2.46	0	0	0	0	0	0	7.81	11.69	8.95	0	0	0	12.93	6.39	13.34	0	0	0.37	7.04667	1.73667	0	0	9.48333	0	10.8867	0.123333	GO:0006412;GO:0005840;GO:1990904;GO:0015935;GO:0022627;GO:0003735;GO:0008270;GO:0003723;GO:004698	BP:translation;CC:ribosome;CC:ribonucleoprotein complex;CC:small ribosomal subunit;CC:cytosolic small ribosomal subunit;MF:structural constituent of ribosome;MF:zinc ion binding;MF:RNA binding;MF:protein dimerization activity;	K02980	RP-S29e, RPS29	map03010	Ribosome	COG0199	J:Translation, ribosomal structure and biogenesis	ACG30830.1	40S ribosomal protein S29 [Zea mays]	sp|Q5I7K3|RS29_WHEAT;	40S ribosomal protein S29 OS=Triticum aestivum OX=4565 GN=RPS29 PE=1 SV=1;	------	------	------
MSTRG.193423	6.85	2.58	3.56	2.06	1.32	1.81	0.11	0.22	0.25	0.49	0.39	0.6	0.61	0.47	0.56	1.09	0.7	0.15	1.84	0.77	1.32	0.91	0.47	1.86	4.33	1.73	0.193333	0.493333	0.546667	0.646667	1.31	1.08	GO:0006468;GO:0016021;GO:0004674;GO:0005524;GO:000467	BP:protein phosphorylation;CC:integral component of membrane;MF:protein serine/threonine kinase activity;MF:ATP binding;MF:protein kinase activity;	------	------	------	------	COG0515	T:Signal transduction mechanisms	AVY91758.1	senescence-induced receptor [Saccharum hybrid cultivar SP80-3280]	sp|C0LGI2|Y1677_ARATH;	Probable LRR receptor-like serine/threonine-protein kinase At1g67720 OS=Arabidopsis thaliana OX=3702 GN=At1g67720 PE=1 SV=1;	PF00069.28;PF07714.20	Pkinase;PK_Tyr_Ser-Thr	Protein kinase domain;Protein tyrosine and serine/threonine kinase
MSTRG.193436	2.86	2.19	3.71	1.45	0.83	0.78	0	0.07	0.07	0.27	0.28	0.21	1.22	0.25	1.03	0.1	0.06	0.09	1.12	0.59	1.04	1.23	0.87	0.49	2.92	1.02	0.046667	0.253333	0.833333	0.083333	0.916667	0.863333	------	------	------	------	------	------	------	------	XP_021316427.1	uncharacterized protein LOC110435305 isoform X2 [Sorghum bicolor]	------	------	------	------	------
MSTRG.193462	5.5	8.52	10.22	3.66	4.79	4.76	0.36	1.1	1.13	0.98	1.06	1	7.56	7.14	13.07	0.3	0.74	0.58	3.85	3.18	4.33	1.02	0.98	0.37	8.08	4.40333	0.863333	1.01333	9.25667	0.54	3.78667	0.79	GO:0033617;GO:0031305;GO:0005746;GO:001602	BP:mitochondrial respiratory chain complex IV assembly;CC:integral component of mitochondrial inner membrane;CC:mitochondrial respiratory chain;CC:integral component of membrane;	------	------	------	------	ENOG410YZEF	S:Function unknown	CAD6258729.1	unnamed protein product [Miscanthus lutarioriparius]	------	------	PF04588.16	HIG_1_N	Hypoxia induced protein conserved region
MSTRG.193533	51.6	29.76	32.12	16.03	13.48	11.62	4.3	6.71	3.81	2.18	2.25	3.44	46.98	24.75	37.46	6.51	4.08	3.57	43.28	36.28	40.62	7.52	4.74	7.63	37.8267	13.71	4.94	2.62333	36.3967	4.72	40.06	6.63	GO:0006122;GO:000575	BP:mitochondrial electron transport, ubiquinol to cytochrome c;CC:mitochondrial respiratory chain complex III;	K00419	QCR9, UCRC	map00190	Oxidative phosphorylation	ENOG410XUZE	C:Energy production and conversion	NP_001281238.1	Cytochrome b-c1 complex subunit 9 [Zea mays]	sp|Q9LXJ2|QCR9_ARATH;	Cytochrome b-c1 complex subunit 9, mitochondrial OS=Arabidopsis thaliana OX=3702 GN=QCR9 PE=1 SV=1;	------	------	------
MSTRG.193606	21.06	19.38	9.72	3.5	0.46	0.41	0.08	0	0	0	0	0	6.64	5.53	7.23	0	0	0	1.42	0.76	2.36	0.04	0	0	16.72	1.45667	0.026667	0	6.46667	0	1.51333	0.013333	GO:0016616;GO:001649	MF:oxidoreductase activity, acting on the CH-OH group of donors, NAD or NADP as acceptor;MF:oxidoreductase activity;	------	------	------	------	COG1028	S:Function unknown	XP_002446247.1	momilactone A synthase [Sorghum bicolor]	sp|Q7FAE1|MOMAS_ORYSJ;	Momilactone A synthase OS=Oryza sativa subsp. japonica OX=39947 GN=Os04g0179200 PE=2 SV=1;	------	------	------
MSTRG.193614	1.58	2.6	3.16	8.34	13.39	10.22	0.31	0.54	0.31	2.98	1.72	2.51	0.58	0.65	0.71	0.09	0.13	0.15	0.76	0.56	0.9	0.11	0.16	0.34	2.44667	10.65	0.386667	2.40333	0.646667	0.123333	0.74	0.203333	GO:0007165;GO:0016021;GO:000509	BP:signal transduction;CC:integral component of membrane;MF:GTPase activator activity;	------	------	------	------	ENOG410YM6V	S:Function unknown	CAD6258215.1	unnamed protein product [Miscanthus lutarioriparius]	------	------	PF11250.11	FAF	Fantastic Four meristem regulator
MSTRG.193754	0.13	0.57	1.13	0.99	0.71	0.94	0	0	0	0	0	0	2.54	1.42	1.92	0	0	0	8.15	5.04	9.74	0	0	0	0.61	0.88	0	0	1.96	0	7.64333	0	------	------	------	------	------	------	------	------	------	------	------	------	------	------	------
MSTRG.193788	4.92	6.93	3.3	19.48	27.54	29.93	1.71	1.58	1.03	8.37	12.67	7.64	7.49	11.45	10.09	6.33	6.08	2.59	10.65	9.04	11.41	1.6	0	0	5.05	25.65	1.44	9.56	9.67667	5	10.3667	0.533333	------	------	------	------	------	------	ENOG4110YQV	S:Function unknown	CAD6257764.1	unnamed protein product [Miscanthus lutarioriparius]	sp|Q9M1Y3|SKI35_ARATH;	Ankyrin repeat protein SKIP35 OS=Arabidopsis thaliana OX=3702 GN=SKIP35 PE=1 SV=1;	------	------	------
MSTRG.193877	4.94	4.75	9.64	25.44	21.62	18.8	0	0	0	0	0	0	0.45	0.12	0.24	0	0	0	3.47	0.98	1.57	0	0	0	6.44333	21.9533	0	0	0.27	0	2.00667	0	GO:000367	MF:nucleic acid binding;	------	------	------	------	ENOG410Z0Y2;ENOG410YBST	S:Function unknown;	CAD6252392.1	unnamed protein product [Miscanthus lutarioriparius]	------	------	------	------	------
MSTRG.193894	16.83	6.53	19.82	60.85	32.77	55.49	0	0	0	0	0	0	1.55	0.06	0.09	0	0	0	4.57	2.46	2.78	0	0	0	14.3933	49.7033	0	0	0.566667	0	3.27	0	GO:000367	MF:nucleic acid binding;	------	------	------	------	ENOG41107JU;ENOG410Z0Y2	S:Function unknown;	CAD6252392.1	unnamed protein product [Miscanthus lutarioriparius]	------	------	------	------	------
MSTRG.193895	3.26	3.4	6.62	13.93	11.07	11.43	0	0	0	0	0	0.02	0.65	0.08	0.7	0	0.08	0	1.91	0.6	1.4	0.08	0	0	4.42667	12.1433	0	0.006667	0.476667	0.026667	1.30333	0.026667	GO:000367	MF:nucleic acid binding;	------	------	------	------	ENOG410YBST	S:Function unknown	KAG2581906.1	hypothetical protein PVAP13_6KG084555 [Panicum virgatum]	------	------	------	------	------
MSTRG.193954	52.35	41.18	54.68	29.68	22.68	24.81	5.52	12.54	10.45	20.56	28.06	13.94	66.65	48.8	58.03	5.94	18.83	4.76	65	48.11	56.57	18.2	15.82	28.05	49.4033	25.7233	9.50333	20.8533	57.8267	9.84333	56.56	20.69	GO:0016567;GO:0006511;GO:0009867;GO:009760	BP:protein ubiquitination;BP:ubiquitin-dependent protein catabolic process;BP:jasmonic acid mediated signaling pathway;MF:cullin family protein binding;	K03094	SKP1, CBF3D	map04120;map04141	Ubiquitin mediated proteolysis;Protein processing in endoplasmic reticulum	COG5201	O:Posttranslational modification, protein turnover, chaperones	XP_020691463.1	SKP1-like protein 1 [Dendrobium catenatum]	sp|Q6PL11|SKP1_ORYSJ;	SKP1-like protein 1 OS=Oryza sativa subsp. japonica OX=39947 GN=SKP1 PE=1 SV=1;	PF01466.22	Skp1	Skp1 family, dimerisation domain
MSTRG.193990	2.6	3.54	2.35	3.35	1.15	3.13	0.08	0.21	0.07	0.06	0	0.14	2.25	2.83	2.22	0	0.06	0.06	7.78	6.48	7.09	0.06	0.1	0.07	2.83	2.54333	0.12	0.066667	2.43333	0.04	7.11667	0.076667	GO:0001709;GO:001674	BP:cell fate determination;MF:transferase activity;	------	------	------	------	ENOG4111BV4;COG0464	S:Function unknown;O:Posttranslational modification, protein turnover, chaperones	AGT16971.1	Acetylglucosaminyltransferase family protein [Saccharum hybrid cultivar R570]	------	------	------	------	------
MSTRG.194114	22.45	19.12	20.14	7.78	5.86	3.47	0	0	0	0	0	0	6.69	9.02	7.19	0	0	0	7.67	6.65	7.45	0	0	0	20.57	5.70333	0	0	7.63333	0	7.25667	0	------	------	------	------	------	------	------	------	------	------	------	------	------	------	------
MSTRG.194118	0.86	0	0	0	0	0	15.74	4.4	4.93	0	0	0	3.13	6.86	7.53	3.14	3.15	3.97	2.17	1.35	0.78	0	0	0	0.286667	0	8.35667	0	5.84	3.42	1.43333	0	GO:0005975;GO:0045493;GO:0016021;GO:0005576;GO:0016798;GO:0016747;GO:000456	BP:carbohydrate metabolic process;BP:xylan catabolic process;CC:integral component of membrane;CC:extracellular region;MF:hydrolase activity, acting on glycosyl bonds;MF:transferase activity, transferring acyl groups other than amino-acyl groups;MF:chitinase activity;	K01183	E3.2.1.14	map00520	Amino sugar and nucleotide sugar metabolism	ENOG4111GPA	G:Carbohydrate transport and metabolism	KAG0530517.1	hypothetical protein BDA96_05G193500 [Sorghum bicolor]	sp|Q53NL5|XIP2_ORYSJ;	Xylanase inhibitor protein 2 OS=Oryza sativa subsp. japonica OX=39947 GN=Chib3H-h PE=1 SV=1;	------	------	------
MSTRG.194341	11.03	11.44	18.8	2.28	1.51	1.77	0	0	0	0	0	0	4.43	1.82	0.84	0	0	0	3.77	1.58	2.83	0	0	0	13.7567	1.85333	0	0	2.36333	0	2.72667	0	------	------	------	------	------	------	------	------	------	------	------	------	------	------	------
MSTRG.194391	16.01	19.02	25.65	12.57	17.23	21.75	1.4	1.6	3.31	0.57	1.74	1.43	22.94	22.26	42.32	0.46	1.17	1.22	11.36	12.86	8.24	1.62	1.18	0.6	20.2267	17.1833	2.10333	1.24667	29.1733	0.95	10.82	1.13333	GO:0033617;GO:0031305;GO:0016021;GO:000574	BP:mitochondrial respiratory chain complex IV assembly;CC:integral component of mitochondrial inner membrane;CC:integral component of membrane;CC:mitochondrial respiratory chain;	------	------	------	------	ENOG410YZEF	S:Function unknown	CAD6258729.1	unnamed protein product [Miscanthus lutarioriparius]	------	------	PF04588.16	HIG_1_N	Hypoxia induced protein conserved region
MSTRG.194446	0.3	0.63	0.44	0.79	1.59	1.27	0.07	0.15	0	0.09	0.1	0.04	2.36	0.7	1.91	0.07	0.24	0.02	6.36	4.76	4.58	0.02	0	0.02	0.456667	1.21667	0.073333	0.076667	1.65667	0.11	5.23333	0.013333	GO:0006355;GO:000367	BP:regulation of transcription, DNA-templated;MF:DNA binding;	------	------	------	------	ENOG410YB53	K:Transcription	CAD6258600.1	unnamed protein product [Miscanthus lutarioriparius]	sp|Q75HE5|NAC2_ORYSJ;	NAC domain-containing protein 2 OS=Oryza sativa subsp. japonica OX=39947 GN=NAC002 PE=1 SV=1;	PF02365.18	NAM	No apical meristem
MSTRG.194523	0.58	0.8	0.87	1.04	0.75	0.57	0.46	1.21	0.46	0.12	0.14	0.08	5.91	6.66	7.44	0.18	0.47	0.24	2.67	5.08	2.16	0.27	0.41	0.24	0.75	0.786667	0.71	0.113333	6.67	0.296667	3.30333	0.306667	------	------	------	------	------	------	ENOG410YUY6	S:Function unknown	CAD6258220.1	unnamed protein product [Miscanthus lutarioriparius]	------	------	------	------	------
MSTRG.194649	6.29	6.15	6.55	3.01	2.87	3.56	0	0.09	0	0	0	0	1.61	0.9	1.99	0	0	0.09	3.41	1.15	5.11	0	0.28	0.22	6.33	3.14667	0.03	0	1.5	0.03	3.22333	0.166667	------	------	------	------	------	------	------	------	CAD6257813.1	unnamed protein product [Miscanthus lutarioriparius]	------	------	------	------	------
MSTRG.194661	0.41	0.91	2.35	6.08	5.52	6.45	0	0	0.06	0.24	0.55	0.1	0.08	0	0.03	0	0.29	0	0.23	0.34	0.2	0.14	0	0	1.22333	6.01667	0.02	0.296667	0.036667	0.096667	0.256667	0.046667	GO:0006865;GO:0003333;GO:0016020;GO:0005886;GO:0016021;GO:001517	BP:amino acid transport;BP:amino acid transmembrane transport;CC:membrane;CC:plasma membrane;CC:integral component of membrane;MF:amino acid transmembrane transporter activity;	K24917	AAP	------	------	COG0814	E:Amino acid transport and metabolism	CAD6341273.1	unnamed protein product [Miscanthus lutarioriparius]	sp|Q39134|AAP3_ARATH;	Amino acid permease 3 OS=Arabidopsis thaliana OX=3702 GN=AAP3 PE=1 SV=2;	PF01490.21	Aa_trans	Transmembrane amino acid transporter protein
MSTRG.194662	0.08	0	0	0	0	0.09	0	0.06	0.07	0	0	0	8.85	6.18	6.73	0	0	0	1.73	2.49	1.37	0	0	0	0.026667	0.03	0.043333	0	7.25333	0	1.86333	0	GO:001602	CC:integral component of membrane;	------	------	------	------	------	------	CAD6257713.1	unnamed protein product [Miscanthus lutarioriparius]	------	------	------	------	------
MSTRG.195173	23.77	19.86	22.6	5.27	4.21	3.31	0.57	0.77	1.52	0.45	0	0.47	15.63	9.22	7.19	0.58	1.61	0	9.34	7.17	6.81	5.56	6.09	1.84	22.0767	4.26333	0.953333	0.306667	10.68	0.73	7.77333	4.49667	------	------	------	------	------	------	------	------	------	------	------	------	------	------	------
MSTRG.195208	274.61	124.57	205.05	49.82	50.19	49.89	0.12	0.72	1.71	0	0	0.21	319.68	232.89	295.06	0	9.98	0	290.36	253.43	248.24	0.67	0.1	0.38	201.41	49.9667	0.85	0.07	282.543	3.32667	264.01	0.383333	GO:001602	CC:integral component of membrane;	------	------	------	------	------	------	KAG0522354.1	hypothetical protein BDA96_07G029900 [Sorghum bicolor]	------	------	PF05162.16	Ribosomal_L41	Ribosomal protein L41
MSTRG.195306	8.11	35.1	8.11	4.81	4.36	3.2	62.17	109.69	78.44	4.13	2.06	7.75	28.52	78.63	49.76	57.47	66.99	93.42	19.5	32.98	33.45	7.78	12.08	13.09	17.1067	4.12333	83.4333	4.64667	52.3033	72.6267	28.6433	10.9833	GO:000451	MF:endonuclease activity;	------	------	------	------	ENOG410Y1GU	S:Function unknown	KAF3660097.1	putative domain-containing protein-like [Capsicum annuum]	------	------	------	------	------
MSTRG.195307	133.05	570.69	127.23	64.13	105.13	63.16	2006.02	1800.95	1736.67	88.41	24.23	177.57	556.97	1235.19	1149.1	2153.73	1491.55	1667.75	442.97	809.76	425.28	119.14	182.16	177.12	276.99	77.4733	1847.88	96.7367	980.42	1771.01	559.337	159.473	GO:000451	MF:endonuclease activity;	------	------	------	------	ENOG410Y1GU	S:Function unknown	KAG8375838.1	hypothetical protein BUALT_Bualt09G0000700 [Buddleja alternifolia]	------	------	------	------	------
MSTRG.195308	4.68	11.59	7.69	2.69	2.48	1.19	16.01	4.74	9.27	0	0.66	0.26	10.5	45.07	28.15	9.83	8.65	5.87	9.73	12.19	10.19	0.42	1.63	1.34	7.98667	2.12	10.0067	0.306667	27.9067	8.11667	10.7033	1.13	GO:001602	CC:integral component of membrane;	------	------	------	------	ENOG410YM5T;ENOG410Y6RQ	S:Function unknown;	KAI3493741.1	hypothetical protein L1887_40947 [Cichorium endivia]	------	------	------	------	------
MSTRG.195311	0.33	2.74	1.8	1.26	2.24	2.87	0.1	1.51	0.4	0	0	0	9.36	43.98	33.33	0	6.17	1.65	5.79	9.95	9.81	0	0	0	1.62333	2.12333	0.67	0	28.89	2.60667	8.51667	0	------	------	------	------	------	------	------	------	KAF7807836.1	hypothetical protein G2W53_039997 [Senna tora]	------	------	------	------	------
MSTRG.195312	1.26	2.94	1.78	0.42	0.54	0.57	0.52	0.24	0.35	0	0	0	4.31	6.68	11.68	0	4.09	0.14	2.78	4.41	2.61	0	0.06	0.03	1.99333	0.51	0.37	0	7.55667	1.41	3.26667	0.03	------	------	------	------	------	------	ENOG410Y1YS;ENOG4111JHC	S:Function unknown;	KAI3493672.1	hypothetical protein L1887_40876 [Cichorium endivia]	sp|Q6CQE5|TAR1_KLULA;	Protein TAR1 OS=Kluyveromyces lactis;	------	------	------
MSTRG.195313	3.6	12.55	5.85	1.44	1.92	0.99	18.31	13.99	11.57	0.34	0.85	0.32	9.42	24.12	19.54	10.28	10.74	7.26	6.94	16.39	8.82	0.32	2.26	1.78	7.33333	1.45	14.6233	0.503333	17.6933	9.42667	10.7167	1.45333	------	------	------	------	------	------	ENOG410YM5T	S:Function unknown	KAF1855775.1	hypothetical protein Lal_00045043 [Lupinus albus]	------	------	------	------	------
MSTRG.195320	3.06	10.44	5.08	0.96	0.35	0.65	80.4	40.81	29.11	1.76	0	4.66	8.81	43.83	25.33	44.02	18.74	22.11	10.79	9.94	14.73	2.66	0.6	0.08	6.19333	0.653333	50.1067	2.14	25.99	28.29	11.82	1.11333	GO:004345	BP:regulation of cellular respiration;	------	------	------	------	ENOG410Y1YS	S:Function unknown	KAI4963389.1	hypothetical protein ZWY2020_014172 [Hordeum vulgare]	------	------	------	------	------
MSTRG.195322	0	0	0	1.2	0.61	0	0	0	0	0	0	0	5.86	24.22	16.16	0	2.95	0	1.91	2.48	2.5	0	0	0	0	0.603333	0	0	15.4133	0.983333	2.29667	0	------	------	------	------	------	------	------	------	------	------	------	------	------	------	------
MSTRG.195384	26.64	43.08	44.37	10.01	9.71	10.16	1.94	0	5.96	0	0.77	0.04	97.05	446.49	302.91	0.73	153.93	4.86	70.02	146.45	113.37	0	0	0	38.03	9.96	2.63333	0.27	282.15	53.1733	109.947	0	------	------	------	------	------	------	ENOG410Y1YS;ENOG410Y5Z0;ENOG410XWUN	S:Function unknown;	VAH97453.1	unnamed protein product [Triticum turgidum subsp. durum]	------	------	------	------	------
MSTRG.195395	5.49	20.06	2.9	2.01	1.83	1.97	34.95	21.4	28.8	0.56	3.63	2.56	18.75	38.11	32.81	29.27	40.69	30.08	6.75	25.93	15.79	4.23	8.65	7.94	9.48333	1.93667	28.3833	2.25	29.89	33.3467	16.1567	6.94	------	------	------	------	------	------	ENOG410Y37X	S:Function unknown	KAI3672005.1	hypothetical protein L2E82_53127 [Cichorium intybus]	------	------	------	------	------
MSTRG.195591	0.63	3.99	2.34	12.27	10.19	16.36	0	0	0	0	0	0.49	1.17	0.69	0.87	0	0.36	0	3.08	2.7	3.5	0.15	0	0	2.32	12.94	0	0.163333	0.91	0.12	3.09333	0.05	GO:1900150;GO:0016021;GO:004687	BP:regulation of defense response to fungus;CC:integral component of membrane;MF:metal ion binding;	------	------	------	------	ENOG41106JC;ENOG41107KY	S:Function unknown;	XP_002447741.1	protein PYRICULARIA ORYZAE RESISTANCE 21 [Sorghum bicolor]	sp|A2XT03|PI21_ORYSI;	Protein PYRICULARIA ORYZAE RESISTANCE 21 OS=Oryza sativa subsp. indica OX=39946 GN=PI21 PE=4 SV=1;	------	------	------
MSTRG.195679	13.93	29.49	37.84	9.08	12.07	8.81	0.12	0.26	0.36	0.26	0	0.28	8.23	7.65	9.26	0.29	0.24	0.1	6.81	5.34	4.7	0.24	0.8	0.11	27.0867	9.98667	0.246667	0.18	8.38	0.21	5.61667	0.383333	------	------	------	------	------	------	ENOG410Y1IV	S:Function unknown	CAD6263719.1	unnamed protein product [Miscanthus lutarioriparius]	------	------	PF02496.19	ABA_WDS	ABA/WDS induced protein
MSTRG.195740	16.16	11.25	12.25	7.63	5.42	5.6	1.69	2.4	1.52	3.16	1.27	1.78	9.78	8.92	7.21	3.79	3.58	3.31	10.23	9.6	14.12	6.98	3.58	8.45	13.22	6.21667	1.87	2.07	8.63667	3.56	11.3167	6.33667	------	------	------	------	------	------	------	------	------	------	------	------	------	------	------
MSTRG.195792	0.25	0	0.28	0.33	0.18	0.42	0	0	0	0	0	0	11.27	8.51	6.49	0	0	0	2.47	2.25	3.64	0	0	0	0.176667	0.31	0	0	8.75667	0	2.78667	0	------	------	------	------	------	------	------	------	------	------	------	------	------	------	------
MSTRG.195861	18.62	40.49	50.14	9.51	7.08	5.69	0	0.09	0	0.74	0.24	0.22	0.47	0.5	0.15	0	0	0	0.34	0.37	0.22	3.87	5.11	0.67	36.4167	7.42667	0.03	0.4	0.373333	0	0.31	3.21667	GO:0016021;GO:014035	CC:integral component of membrane;MF:ABC-type transmembrane transporter activity;	------	------	------	------	ENOG41122HW	S:Function unknown	ACN28964.1	unknown [Zea mays]	------	------	------	------	------
MSTRG.196157	74.57	70.7	56.81	16.26	19.38	24.83	18.27	27.74	19.85	79.64	82.12	44.74	27.05	27.98	26.73	14.16	34.1	12.26	36.53	38.35	35.01	75.37	57.74	65.47	67.36	20.1567	21.9533	68.8333	27.2533	20.1733	36.63	66.1933	GO:0044238;GO:0044260;GO:001602	BP:primary metabolic process;BP:cellular macromolecule metabolic process;CC:integral component of membrane;	------	------	------	------	ENOG41121N2	O:Posttranslational modification, protein turnover, chaperones	XP_002448400.1	RING-H2 finger protein ATL74 [Sorghum bicolor]	sp|Q9LM69|ATL80_ARATH;	RING-H2 finger protein ATL80 OS=Arabidopsis thaliana OX=3702 GN=ATL80 PE=2 SV=1;	PF13639.9;PF17123.8;PF13923.9;PF12678.10;PF00097.28;PF13445.9;PF14634.9;PF13920.9;PF12861.10;PF11793.11;PF14446.9;PF17120.8;PF14447.9	zf-RING_2;zf-RING_11;zf-C3HC4_2;zf-rbx1;zf-C3HC4;zf-RING_UBOX;zf-RING_5;zf-C3HC4_3;zf-ANAPC11;FANCL_C;Prok-RING_1;zf-RING_16;Prok-RING_4	Ring finger domain;RING-like zinc finger;Zinc finger, C3HC4 type;RING-H2 zinc finger domain;Zinc finger, C3HC4 type;RING-type zinc-finger;zinc-RING finger domain;Zinc finger, C3HC4 type;Anaphase-promoting complex subunit 11 RING-H2 finger;FANCL C-terminal domain;Prokaryotic RING finger family 1;RING/Ubox like zinc-binding domain;Prokaryotic RING finger family 4
MSTRG.196356	5.1	2.51	3.18	2.54	2.21	1.63	0.33	0.23	0.22	0	0.08	0.13	4.31	3	6.29	0	0	0.06	0.7	1.15	1.19	0.11	0.28	0.2	3.59667	2.12667	0.26	0.07	4.53333	0.02	1.01333	0.196667	------	------	------	------	------	------	ENOG410YZKG;ENOG410YXDA	S:Function unknown;	AWA45001.1	hypothetical protein SO148P11_000009 [Saccharum officinarum]	------	------	PF12609.11	DUF3774	Wound-induced protein
MSTRG.196524	28.66	15.22	26.06	4.71	3.36	4.4	3.49	3.76	4.22	0.82	0.73	1.11	38.77	23.44	26.54	4.55	6.08	4.86	20.31	16.19	19.44	5.17	5.69	6.36	23.3133	4.15667	3.82333	0.886667	29.5833	5.16333	18.6467	5.74	GO:0002182;GO:0022625;GO:000373	BP:cytoplasmic translational elongation;CC:cytosolic large ribosomal subunit;MF:structural constituent of ribosome;	K02943	RP-LP2, RPLP2	map03010	Ribosome	COG2058	J:Translation, ribosomal structure and biogenesis	CAD6259132.1	unnamed protein product [Miscanthus lutarioriparius]	sp|P46252|RLA2A_MAIZE;	60S acidic ribosomal protein P2A OS=Zea mays OX=4577 GN=RPP2A PE=1 SV=3;	PF00428.22	Ribosomal_60s	60s Acidic ribosomal protein
MSTRG.196533	34.36	14.99	22.97	6.29	3.21	0	0	0	0	0	0	0	27.39	16.82	25.42	0	0	0	41.3	15.53	10.54	0	0	0	24.1067	3.16667	0	0	23.21	0	22.4567	0	------	------	------	------	------	------	ENOG410ZEXG	S:Function unknown	KAF8676476.1	hypothetical protein HU200_047033 [Digitaria exilis]	------	------	------	------	------
MSTRG.196565	7.09	3.25	4.97	2.01	2.14	1.36	0.52	0.53	1.07	0.79	0.49	0.71	3.55	2.1	3.02	1.72	1.3	1.01	3.75	2.53	3.61	2.64	1.67	4.17	5.10333	1.83667	0.706667	0.663333	2.89	1.34333	3.29667	2.82667	GO:0005739;GO:000373	CC:mitochondrion;MF:structural constituent of ribosome;	------	------	------	------	ENOG410Y5GG	S:Function unknown	XP_021318990.1	uncharacterized protein LOC8085864 [Sorghum bicolor]	------	------	PF16053.8	MRP-S34	Mitochondrial 28S ribosomal protein S34
MSTRG.196601	0.34	0.29	0	0.19	0.23	0.41	2.34	5.04	2.81	0.31	0.18	0.13	12.45	6.3	10.92	2.75	2.38	2.54	6.36	6.24	3.39	0.27	0.55	0.08	0.21	0.276667	3.39667	0.206667	9.89	2.55667	5.33	0.3	GO:0006355;GO:0005634;GO:0046982;GO:000122	BP:regulation of transcription, DNA-templated;CC:nucleus;MF:protein heterodimerization activity;MF:transcriptional activator activity, RNA polymerase II transcription regulatory region sequence-specific binding;	------	------	------	------	COG5208	K:Transcription	CAD6259010.1	unnamed protein product [Miscanthus lutarioriparius]	sp|Q8LCG7|NFYC2_ARATH;	Nuclear transcription factor Y subunit C-2 OS=Arabidopsis thaliana OX=3702 GN=NFYC2 PE=1 SV=2;	PF00808.26;PF00125.27	CBFD_NFYB_HMF;Histone	Histone-like transcription factor;Core histone H2A/H2B/H3/H4
MSTRG.196664	2.9	2.77	3.39	2.18	1.9	1.15	3.95	3.38	2.8	0.17	0.2	0	9.08	29.93	25.87	1.37	8.84	0.61	4.08	10.96	3	0.11	0.18	0.13	3.02	1.74333	3.37667	0.123333	21.6267	3.60667	6.01333	0.14	------	------	------	------	------	------	------	------	KAG6675228.1	hypothetical protein I3842_15G091100 [Carya illinoinensis]	------	------	------	------	------
MSTRG.196775	35	27.14	24.26	11.37	2.02	5.77	0	0	0	3.32	1.93	1.53	0	0	0	0	0	0	0	0	0	8.08	8.82	2.89	28.8	6.38667	0	2.26	0	0	0	6.59667	------	------	------	------	------	------	------	------	------	------	------	------	------	------	------
MSTRG.196776	15.25	16.05	12.45	7.88	3.78	4.63	0	0.1	0	1.79	2.37	1.77	0.13	0	0.14	0.12	0	0	0.1	0	0	4.61	7.98	4.5	14.5833	5.43	0.033333	1.97667	0.09	0.04	0.033333	5.69667	GO:001602	CC:integral component of membrane;	------	------	------	------	------	------	KAG0525114.1	hypothetical protein BDA96_06G027500 [Sorghum bicolor]	------	------	------	------	------
MSTRG.196781	1	0.68	1.68	4.47	2.6	3.76	0	0	0	0	0.09	0.16	0.09	0.13	0.09	0.08	0	0	0.31	0.3	0.4	0.06	0.06	0.07	1.12	3.61	0	0.083333	0.103333	0.026667	0.336667	0.063333	------	------	------	------	------	------	------	------	------	------	------	------	------	------	------
MSTRG.196790	10.29	11.37	15.53	7.14	4.74	3.32	0	0.19	0	0.28	0.52	0.12	1.32	0.95	2.04	0.05	0.06	0.07	1.65	1.55	1.86	1.13	0.47	0.31	12.3967	5.06667	0.063333	0.306667	1.43667	0.06	1.68667	0.636667	------	------	------	------	------	------	------	------	------	------	------	------	------	------	------
MSTRG.196952	2.5	5.87	7.02	6.66	11.75	12.28	0.02	0.05	0.16	0	0	0.14	5.48	10.73	12.58	0.13	0.19	0.03	3.28	5.62	3.23	0.03	0.13	0.07	5.13	10.23	0.076667	0.046667	9.59667	0.116667	4.04333	0.076667	------	------	------	------	------	------	------	------	KAG0525614.1	hypothetical protein BDA96_06G071400 [Sorghum bicolor]	------	------	------	------	------
MSTRG.197127	2.45	5	5.62	3.03	3.74	6.11	0	0	0	0.2	0	0.43	8.97	5.15	12.34	0	0.5	0	5.57	3.47	4.23	0	0	0.35	4.35667	4.29333	0	0.21	8.82	0.166667	4.42333	0.116667	------	------	------	------	------	------	ENOG411081G	S:Function unknown	XP_002447954.1	uncharacterized protein LOC8057463 [Sorghum bicolor]	------	------	------	------	------
MSTRG.197134	1.14	4.25	4.29	1.46	1.01	1.86	2.66	3.13	2.83	0.59	0.76	0.5	34.4	27.21	28.48	2.1	3.41	3.8	8.88	9.14	9.75	2.1	1.86	0.76	3.22667	1.44333	2.87333	0.616667	30.03	3.10333	9.25667	1.57333	GO:001602	CC:integral component of membrane;	------	------	------	------	ENOG410ZCEF	S:Function unknown	PWZ41160.1	hypothetical protein Zm00014a_028577 [Zea mays]	------	------	------	------	------
MSTRG.197161	9.83	4.75	2.86	1.38	0.91	0.71	0	0	0	0	0	0	68.01	64.18	37.39	0	1.9	0	82.55	66.01	105.37	0	0	0	5.81333	1	0	0	56.5267	0.633333	84.6433	0	------	------	------	------	------	------	ENOG410ZCT8;ENOG410Z7HP	S:Function unknown;	KAG0526207.1	hypothetical protein BDA96_06G125500 [Sorghum bicolor]	sp|F2VYU4|PIK1_ORYSJ;	Disease resistance protein Pik-1 OS=Oryza sativa subsp. japonica OX=39947 GN=PIK-1 PE=1 SV=1;	------	------	------
MSTRG.197165	1.86	3.76	7.04	17.65	23.51	35.35	0	0	0	0	0.11	0	6.35	5.99	12.2	0	0.09	0	2.88	3.65	1.47	0	0	0	4.22	25.5033	0	0.036667	8.18	0.03	2.66667	0	------	------	------	------	------	------	ENOG41106A4	S:Function unknown	CAD6260562.1	unnamed protein product [Miscanthus lutarioriparius]	------	------	------	------	------
MSTRG.197479	5.48	2.84	5.69	1.69	1.3	1.22	0	0	0.05	0	0	0	0.65	0.11	0.47	0	0.06	0	0.79	0.31	0.61	0	0	0	4.67	1.40333	0.016667	0	0.41	0.02	0.57	0	------	------	------	------	------	------	ENOG41107JU	S:Function unknown	CAD6242023.1	unnamed protein product [Miscanthus lutarioriparius]	------	------	------	------	------
MSTRG.197524	4.1	3.21	2.69	11.78	9.56	11.58	0.17	0.46	0.2	0.2	3.2	1.45	4.55	3.64	5.47	0.84	0	0.4	9.13	10.5	8.2	0	0.59	0.58	3.33333	10.9733	0.276667	1.61667	4.55333	0.413333	9.27667	0.39	------	------	------	------	------	------	ENOG410YW5U	S:Function unknown	AGT16218.1	hypothetical protein SHCRBa_267_M24_R_160 [Saccharum hybrid cultivar R570]	sp|Q8VZM9|FLZ2_ARATH;	FCS-Like Zinc finger 2 OS=Arabidopsis thaliana OX=3702 GN=FLZ2 PE=1 SV=1;	PF04570.17	zf-FLZ	zinc-finger of the FCS-type, C2-C2
MSTRG.197525	1.33	4.71	6.77	2.88	3.24	2.97	0.16	0	0.23	0.27	0.38	0.37	4.63	5.58	5.56	0	0	0	2.56	2.78	2.2	0.27	0.26	0	4.27	3.03	0.13	0.34	5.25667	0	2.51333	0.176667	------	------	------	------	------	------	ENOG41106VB	S:Function unknown	XP_034602816.1	SKI/DACH domain-containing protein 1-like isoform X1 [Setaria viridis]	sp|Q9FGQ9|FLZ1_ARATH;	FCS-Like Zinc finger 1 OS=Arabidopsis thaliana OX=3702 GN=FLZ1 PE=1 SV=1;	PF04570.17	zf-FLZ	zinc-finger of the FCS-type, C2-C2
MSTRG.197584	4.42	3.9	3.31	14.74	12.03	8.83	0	0	0	0.06	0.03	0.05	1.08	0.89	1.28	0	0.14	0	1.41	0.79	1.1	0	0	0	3.87667	11.8667	0	0.046667	1.08333	0.046667	1.1	0	GO:001602	CC:integral component of membrane;	------	------	------	------	ENOG410XXAW	S:Function unknown	CAD6262314.1	unnamed protein product [Miscanthus lutarioriparius]	------	------	------	------	------
MSTRG.197631	1.41	1.13	2.7	6.03	6.84	6.55	0	0	0	0	0	0	6.11	1.38	4.29	0	0	0	5.18	3.56	5.09	0	0	0	1.74667	6.47333	0	0	3.92667	0	4.61	0	GO:0055085;GO:0016021;GO:0016020;GO:0042626;GO:0140359;GO:000552	BP:transmembrane transport;CC:integral component of membrane;CC:membrane;MF:ATPase activity, coupled to transmembrane movement of substances;MF:ABC-type transmembrane transporter activity;MF:ATP binding;	------	------	------	------	COG1132	V:Defense mechanisms	XP_002448550.1	ABC transporter C family member 2 [Sorghum bicolor]	sp|Q42093|AB2C_ARATH;	ABC transporter C family member 2 OS=Arabidopsis thaliana OX=3702 GN=ABCC2 PE=1 SV=2;	PF00664.26	ABC_membrane	ABC transporter transmembrane region
MSTRG.197634	3.86	2.21	4.88	13.03	11.87	17.56	0.33	0	0	0	0	0	5.95	4.04	4.56	0	0	0	6.24	4.77	2.09	0	0	0	3.65	14.1533	0.11	0	4.85	0	4.36667	0	GO:0055085;GO:0016021;GO:0016020;GO:0042626;GO:0140359;GO:000552	BP:transmembrane transport;CC:integral component of membrane;CC:membrane;MF:ATPase activity, coupled to transmembrane movement of substances;MF:ABC-type transmembrane transporter activity;MF:ATP binding;	------	------	------	------	COG1132	V:Defense mechanisms	CAD6262249.1	unnamed protein product [Miscanthus lutarioriparius]	sp|Q42093|AB2C_ARATH;	ABC transporter C family member 2 OS=Arabidopsis thaliana OX=3702 GN=ABCC2 PE=1 SV=2;	PF00664.26	ABC_membrane	ABC transporter transmembrane region
MSTRG.197733	1.14	4.04	3.97	2.59	5.84	8.96	1.17	1.8	2.58	1.13	1.16	0.7	8.3	12.44	17.61	1.77	0.69	2.02	3.97	8.21	2.71	0.61	0.72	0.8	3.05	5.79667	1.85	0.996667	12.7833	1.49333	4.96333	0.71	GO:001685	MF:isomerase activity;	------	------	------	------	ENOG41105Q4;ENOG41104JC	S:Function unknown;	CAD6261992.1	unnamed protein product [Miscanthus lutarioriparius]	------	------	------	------	------
MSTRG.197927	0.18	0	1.19	1.51	2.14	1.51	2.02	0.92	0.31	0	0	0	5.06	17.63	29.61	0.97	5.03	0.27	1.97	9.25	1.47	0	0.25	0	0.456667	1.72	1.08333	0	17.4333	2.09	4.23	0.083333	------	------	------	------	------	------	ENOG4111JHC;ENOG41119X7;ENOG410Y1YS	S:Function unknown;	XP_024311554.1	uncharacterized protein LOC104585233 [Brachypodium distachyon]	sp|Q6CQE5|TAR1_KLULA;	Protein TAR1 OS=Kluyveromyces lactis;	------	------	------
MSTRG.197930	6.86	3.09	4.92	1.03	1	2.42	0	0	0	0	0	0	7.43	4.79	4.03	0	0	0	3.12	3.29	3.57	0.03	0	0	4.95667	1.48333	0	0	5.41667	0	3.32667	0.01	------	------	------	------	------	------	------	------	------	------	------	------	------	------	------
MSTRG.198123	12.78	13.76	16.12	8.31	6.02	7.92	2.65	3.24	4.17	7.75	5.57	7.44	21.86	9.85	16.84	3.31	9.87	4.34	29.32	22.02	26.16	11.69	14.28	7.22	14.22	7.41667	3.35333	6.92	16.1833	5.84	25.8333	11.0633	------	------	------	------	------	------	------	------	------	------	------	------	------	------	------
MSTRG.198176	3.16	3.46	4.17	1.58	1.72	1.66	0	0.38	0.06	0.24	0.08	0.08	3.12	1.34	1.26	0	0.14	0.19	2.45	1.85	1.76	0.13	0.33	0.22	3.59667	1.65333	0.146667	0.133333	1.90667	0.11	2.02	0.226667	GO:0016020;GO:000588	CC:membrane;CC:plasma membrane;	------	------	------	------	ENOG4111NRU	S:Function unknown	NP_001360970.1	ATGP4 [Zea mays]	sp|Q7XRU4|MUB4_ORYSJ;	Membrane-anchored ubiquitin-fold protein 4 OS=Oryza sativa subsp. japonica OX=39947 GN=MUB4 PE=2 SV=2;	PF13881.9	Rad60-SLD_2	Ubiquitin-2 like Rad60 SUMO-like
MSTRG.198256	1.94	0.56	0.25	0.62	0.84	0.57	0.02	0.02	0.09	0	0.06	0.06	1.93	2.75	2.37	0.04	0.05	0.07	1.19	1.47	1.11	0.15	0.08	0.16	0.916667	0.676667	0.043333	0.04	2.35	0.053333	1.25667	0.13	------	------	------	------	------	------	ENOG410YKHT	S:Function unknown	OEL21044.1	hypothetical protein BAE44_0017936 [Dichanthelium oligosanthes]	------	------	------	------	------
MSTRG.198273	11.3	3.78	5.56	1.24	1.22	1.35	0	0	0.17	0	0	0	16.59	13.62	11.6	0	0.62	0	13.06	9.72	10.89	0	0	0.1	6.88	1.27	0.056667	0	13.9367	0.206667	11.2233	0.033333	GO:0002182;GO:0022625;GO:000373	BP:cytoplasmic translational elongation;CC:cytosolic large ribosomal subunit;MF:structural constituent of ribosome;	K02943	RP-LP2, RPLP2	map03010	Ribosome	COG2058	J:Translation, ribosomal structure and biogenesis	CAD6263846.1	unnamed protein product [Miscanthus lutarioriparius]	sp|P46252|RLA2A_MAIZE;	60S acidic ribosomal protein P2A OS=Zea mays OX=4577 GN=RPP2A PE=1 SV=3;	PF00428.22	Ribosomal_60s	60s Acidic ribosomal protein
MSTRG.198493	10.11	8.53	10.53	3.24	2.37	3.52	0.32	0.46	0.82	0.05	0.47	0.33	7.18	4.98	4.55	0	0.83	0.77	3.82	3.18	3.35	1.32	0.9	0.96	9.72333	3.04333	0.533333	0.283333	5.57	0.533333	3.45	1.06	------	------	------	------	------	------	------	------	------	------	------	------	------	------	------
MSTRG.198496	0.3	1.36	2.07	1.01	0.41	1.4	0	0.09	0	0	0	0	12.64	7.21	11.4	0	0	0	4.89	3.36	2.93	0.07	0	0	1.24333	0.94	0.03	0	10.4167	0	3.72667	0.023333	GO:001602	CC:integral component of membrane;	------	------	------	------	ENOG410ZCEF	S:Function unknown	PWZ41160.1	hypothetical protein Zm00014a_028577 [Zea mays]	------	------	------	------	------
MSTRG.198527	8.81	12.61	8.82	4.77	2.34	3.75	0	0.79	0	0	0	1.26	4.78	3.85	3.19	0.36	1.11	0	10.16	5.97	7.53	2.41	3.79	2.79	10.08	3.62	0.263333	0.42	3.94	0.49	7.88667	2.99667	------	------	------	------	------	------	------	------	CAD6260587.1	unnamed protein product [Miscanthus lutarioriparius]	------	------	------	------	------
MSTRG.198594	5.5	7.12	13.88	1.24	0.46	1.34	0	0	0	0.06	0	0	0.39	0	0	0	0	0	0	0.19	0.13	0.34	0.18	0.47	8.83333	1.01333	0	0.02	0.13	0	0.106667	0.33	GO:0016021;GO:014035	CC:integral component of membrane;MF:ABC-type transmembrane transporter activity;	------	------	------	------	ENOG41122HW	S:Function unknown	AQK44326.1	hypothetical protein ZEAMMB73_Zm00001d025711 [Zea mays]	------	------	------	------	------
MSTRG.198647	14.07	6.73	8.79	3.73	3.66	2.98	0.95	2.15	3.43	1.04	1.02	0.59	16.78	7.74	11.77	2.43	2.27	2.92	13.21	9.86	13.61	3.58	1.96	3.2	9.86333	3.45667	2.17667	0.883333	12.0967	2.54	12.2267	2.91333	------	------	------	------	------	------	------	------	------	------	------	------	------	------	------
MSTRG.198682	5.25	2.52	3.28	1.52	1.69	1.6	2.47	5.08	5.17	0.73	1.2	0.49	15.86	23.46	28.33	3.69	10.61	3.11	18.45	22.14	18.27	1.6	1.78	3.09	3.68333	1.60333	4.24	0.806667	22.55	5.80333	19.62	2.15667	------	------	------	------	------	------	------	------	------	------	------	------	------	------	------
MSTRG.198896	2.78	3.91	4.48	1.23	1.64	1.45	0.11	0.14	0	1.13	0.83	0.43	0.46	0.29	0.18	0.04	0.11	0.12	0.96	1	1.06	2.88	2.77	1.99	3.72333	1.44	0.083333	0.796667	0.31	0.09	1.00667	2.54667	------	------	------	------	------	------	ENOG41107FB	S:Function unknown	CAD6260019.1	unnamed protein product [Miscanthus lutarioriparius]	------	------	------	------	------
MSTRG.198994	8.76	4.35	5.2	14.96	12.01	16.74	0	0	0	0	0	0	10.64	6.47	8.32	0	0.39	0	11.71	13	8.91	0	0	0	6.10333	14.57	0	0	8.47667	0.13	11.2067	0	------	------	------	------	------	------	ENOG410YW5U	S:Function unknown	AGT16218.1	hypothetical protein SHCRBa_267_M24_R_160 [Saccharum hybrid cultivar R570]	sp|Q8VZM9|FLZ2_ARATH;	FCS-Like Zinc finger 2 OS=Arabidopsis thaliana OX=3702 GN=FLZ2 PE=1 SV=1;	PF04570.17	zf-FLZ	zinc-finger of the FCS-type, C2-C2
MSTRG.199007	8.03	8.89	9.73	5.52	4.16	3.08	0	0	0	0	0	0	1.45	1.56	1.32	0	0	0	3.11	1.6	3.23	0	0.02	0	8.88333	4.25333	0	0	1.44333	0	2.64667	0.006667	------	------	------	------	------	------	------	------	------	------	------	------	------	------	------
MSTRG.199081	15.32	10.86	8.19	3.98	3.75	4.45	0	0	0	0	0	0	14.95	27.8	17.03	0	0	0	13.79	17.94	12.43	0	0	0	11.4567	4.06	0	0	19.9267	0	14.72	0	GO:0050896;GO:0005634;GO:0003700;GO:004356	BP:response to stimulus;CC:nucleus;MF:transcription factor activity, sequence-specific DNA binding;MF:sequence-specific DNA binding;	------	------	------	------	ENOG410YD1E	K:Transcription	AWA45023.1	hypothetical protein SS80F19_000003 [Saccharum spontaneum]	sp|Q9SV15|WRK11_ARATH;	Probable WRKY transcription factor 11 OS=Arabidopsis thaliana OX=3702 GN=WRKY11 PE=2 SV=2;	PF03106.18;PF10533.12	WRKY;Plant_zn_clust	WRKY DNA -binding domain;Plant zinc cluster domain
MSTRG.199226	2.61	0.84	0.3	1.06	0.28	0.11	0	0	0.1	0	0	0	2.91	1.58	0.51	0.22	0.12	0.14	12.95	7.21	11.49	0.22	0.1	0	1.25	0.483333	0.033333	0	1.66667	0.16	10.55	0.106667	------	------	------	------	------	------	ENOG41104ET;ENOG411045C	S:Function unknown;	KAG0527720.1	hypothetical protein BDA96_06G257400 [Sorghum bicolor]	------	------	------	------	------
MSTRG.199227	0.32	0	0.07	0	0	0.32	0.75	1.04	1.61	0	0	0	2.52	1.48	1.25	3.77	3.15	2.55	8	6.51	8.61	0	0.07	0.24	0.13	0.106667	1.13333	0	1.75	3.15667	7.70667	0.103333	------	------	------	------	------	------	ENOG41103QK	S:Function unknown	CAD6262064.1	unnamed protein product [Miscanthus lutarioriparius]	------	------	------	------	------
MSTRG.199386	2.28	2.71	2.99	1.33	1.02	1.14	0.09	0	0.03	0	0	0	2.83	1.25	1.99	0	0.87	0.02	0.76	0.88	1.24	0	0	0	2.66	1.16333	0.04	0	2.02333	0.296667	0.96	0	------	------	------	------	------	------	ENOG41107QA	S:Function unknown	CAD6259105.1	unnamed protein product [Miscanthus lutarioriparius]	------	------	------	------	------
MSTRG.199500	6.91	50.51	10.71	5.18	0.51	1.27	225.02	266.36	165.77	4.58	3.76	3.11	31.71	78.78	37.85	161.22	53.58	162.67	12.96	35.91	26.53	7.54	17.04	13.42	22.71	2.32	219.05	3.81667	49.4467	125.823	25.1333	12.6667	------	------	------	------	------	------	ENOG4111JHC;ENOG4111SG9	S:Function unknown;	XP_021910847.1	LOW QUALITY PROTEIN: uncharacterized protein LOC110824615, partial [Carica papaya]	sp|Q3E811|RRT15_YEAST;	Regulator of rDNA transcription protein 15 OS=Saccharomyces cerevisiae;	------	------	------
MSTRG.199502	5.72	15.56	6.03	2.17	1.24	3.31	16.89	57.27	29.01	7.03	3.28	7.2	28.82	55.34	29.92	7.44	28.12	31.61	10.53	15.37	18.11	5.93	35.41	17.16	9.10333	2.24	34.39	5.83667	38.0267	22.39	14.67	19.5	------	------	------	------	------	------	ENOG4111JHC;ENOG410Y1YS	S:Function unknown;	OIV92089.1	hypothetical protein TanjilG_08731, partial [Lupinus angustifolius]	sp|Q6CQE5|TAR1_KLULA;	Protein TAR1 OS=Kluyveromyces lactis;	------	------	------
MSTRG.199504	58.75	98.76	66.89	29.18	17.77	18.29	12.37	12.57	10.86	1.15	0	0.71	159.99	584.01	511.78	11.1	257.12	8.46	109.46	257.42	176.82	0.72	0	0	74.8	21.7467	11.9333	0.62	418.593	92.2267	181.233	0.24	------	------	------	------	------	------	ENOG41119X7;ENOG4111JHC;ENOG410Y1YS	S:Function unknown;	NP_001306636.1	uncharacterized protein LOC103626742 [Zea mays]	sp|Q6CQE5|TAR1_KLULA;	Protein TAR1 OS=Kluyveromyces lactis;	------	------	------
MSTRG.199594	32.74	38.64	39.79	18.3	9.47	16.32	0	0	0	0	0	0	0.15	0	1.1	0	0	0	0.81	0.17	0.4	0	0	0	37.0567	14.6967	0	0	0.416667	0	0.46	0	GO:001602	CC:integral component of membrane;	------	------	------	------	------	------	KAG0525112.1	hypothetical protein BDA96_06G027400 [Sorghum bicolor]	------	------	------	------	------
MSTRG.199715	24.93	19.06	18.65	11.92	10.26	11.3	0.97	1.33	1.72	0.78	1.27	0.74	19.8	21.89	12.72	1.35	4.19	2.01	29.52	26.55	28.15	0.68	0.5	1.75	20.88	11.16	1.34	0.93	18.1367	2.51667	28.0733	0.976667	GO:0030490;GO:0000398;GO:0046540;GO:0005732;GO:0005730;GO:0000932;GO:0005688;GO:0120114;GO:0005681;GO:000372	BP:maturation of SSU-rRNA;BP:mRNA splicing, via spliceosome;CC:U4/U6 x U5 tri-snRNP complex;CC:small nucleolar ribonucleoprotein complex;CC:nucleolus;CC:cytoplasmic mRNA processing body;CC:U6 snRNP;CC:Sm-like protein family complex;CC:spliceosomal complex;MF:RNA binding;	K12625	LSM6	map03018;map03040	RNA degradation;Spliceosome	COG1958	K:Transcription	CAD6261124.1	unnamed protein product [Miscanthus lutarioriparius]	sp|O22823|LSM6B_ARATH;	Sm-like protein LSM36B OS=Arabidopsis thaliana OX=3702 GN=LSM6B PE=1 SV=1;	PF01423.25	LSM	LSM domain
MSTRG.199831	5.24	5.04	11.71	1.56	1.22	1.9	0.13	0.13	0.06	0	0.23	0.28	1.54	0.73	0.47	0.2	0.19	0.08	1.6	0.64	1.39	1.22	0.71	0.6	7.33	1.56	0.106667	0.17	0.913333	0.156667	1.21	0.843333	------	------	------	------	------	------	------	------	------	------	------	------	------	------	------
MSTRG.200005	1.62	1.49	1.27	3.65	2.16	1.2	0	0	0.09	0.14	0	0.1	5.36	5.78	8.44	0	0	0	2.26	2.91	2.35	0.1	0.13	0	1.46	2.33667	0.03	0.08	6.52667	0	2.50667	0.076667	GO:0005634;GO:0005576;GO:0032299;GO:000486	CC:nucleus;CC:extracellular region;CC:ribonuclease H2 complex;MF:serine-type endopeptidase inhibitor activity;	------	------	------	------	ENOG41104XT;ENOG41105CZ	S:Function unknown;	CAD6263345.1	unnamed protein product [Miscanthus lutarioriparius]	sp|A2WK50|IBBR_ORYSI;	Bowman-Birk type bran trypsin inhibitor OS=Oryza sativa subsp. indica OX=39946 GN=RBBI3.3 PE=2 SV=2;	PF00228.23	Bowman-Birk_leg	Bowman-Birk serine protease inhibitor family
MSTRG.200028	4.61	10.39	15.59	1.76	1.97	1.27	0.05	0.09	0	0.23	0.33	0.1	0	0	0.06	0.05	0	0.08	0.16	0	0	0.44	1.05	0.42	10.1967	1.66667	0.046667	0.22	0.02	0.043333	0.053333	0.636667	------	------	------	------	------	------	ENOG41122HW	S:Function unknown	XP_002448073.1	uncharacterized protein LOC8060159 [Sorghum bicolor]	------	------	------	------	------
MSTRG.200458	11.11	4.24	9.71	2.27	3.99	2.56	0	0.26	0.13	0.19	0.21	0	6.4	3.85	3.89	0.32	0.21	0.17	8.97	3.37	6.26	1.86	1.56	2.02	8.35333	2.94	0.13	0.133333	4.71333	0.233333	6.2	1.81333	GO:0016021;GO:000552	CC:integral component of membrane;MF:ATP binding;	------	------	------	------	ENOG410ZDNP	S:Function unknown	XP_002447078.1	uncharacterized protein LOC8063953 [Sorghum bicolor]	------	------	------	------	------
MSTRG.200561	13.96	10.48	16.9	3.88	1.81	0	0	0.21	0.42	0	0.21	0	0.52	0	1.31	0	0	0	0.08	0	1.58	0.78	1.47	0.31	13.78	1.89667	0.21	0.07	0.61	0	0.553333	0.853333	------	------	------	------	------	------	------	------	------	------	------	------	------	------	------
MSTRG.200683	3.66	4.22	2.97	3.04	3.26	1.32	0	0.08	0.05	0	0	0	7.97	6.41	7.5	0.04	0	0	3.14	3.24	3.77	0.07	0.03	0	3.61667	2.54	0.043333	0	7.29333	0.013333	3.38333	0.033333	------	------	------	------	------	------	ENOG41107QA	S:Function unknown	CAD6259105.1	unnamed protein product [Miscanthus lutarioriparius]	------	------	------	------	------
MSTRG.200761	6.03	7	12.9	0.79	1.48	2.39	0	0	0.17	0.57	1.08	0.97	5.34	6.85	4.43	0	0.21	0	1.06	1.87	0.42	0.05	0.35	0	8.64333	1.55333	0.056667	0.873333	5.54	0.07	1.11667	0.133333	GO:0016021;GO:002285	CC:integral component of membrane;MF:transmembrane transporter activity;	K14638	SLC15A3_4, PHT	------	------	COG3104	E:Amino acid transport and metabolism	CAD6261570.1	unnamed protein product [Miscanthus lutarioriparius]	sp|Q0WP01|PTR9_ARATH;	Protein NRT1/ PTR FAMILY 5.10 OS=Arabidopsis thaliana OX=3702 GN=NPF5.10 PE=2 SV=1;	------	------	------
MSTRG.200818	18.98	10.05	8.36	41.66	42.09	36.02	0	0	0	0	0	0	7.28	3.19	5.55	0	0.23	0	6.3	3.53	5.64	0	0	0	12.4633	39.9233	0	0	5.34	0.076667	5.15667	0	------	------	------	------	------	------	------	------	CAD6260956.1	unnamed protein product [Miscanthus lutarioriparius]	------	------	------	------	------
MSTRG.201192	2.71	5.21	5.47	1.32	1.23	1.14	0	0	0	0	0	0	0.4	0.41	0.14	0	0	0	0.63	0.29	0.21	0	0	0	4.46333	1.23	0	0	0.316667	0	0.376667	0	------	------	------	------	------	------	ENOG410YUES	S:Function unknown	XP_002444086.1	uncharacterized protein LOC8057870 isoform X1 [Sorghum bicolor]	------	------	------	------	------
MSTRG.201228	0.09	0.05	0.04	0.05	0	0	0	0	0	0	0	0	6.72	3.26	7.66	0	0.24	0	1.46	1.75	1.26	0	0	0	0.06	0.016667	0	0	5.88	0.08	1.49	0	GO:0035251;GO:000819	MF:UDP-glucosyltransferase activity;MF:UDP-glycosyltransferase activity;	------	------	------	------	COG1819	S:Function unknown	XP_002445351.1	anthocyanidin 5,3-O-glucosyltransferase [Sorghum bicolor]	sp|Q4R1I9|ANGLT_ROSHC;	Anthocyanidin 5,3-O-glucosyltransferase OS=Rosa hybrid cultivar OX=128735 GN=RhGT1 PE=2 SV=1;	------	------	------
MSTRG.201229	0.23	0.48	0.36	0	0.14	0.21	0.06	0.46	0.04	0	0	0	9.84	6.07	8.86	0.04	0.07	0	1.73	1.1	1.2	0	0.07	0	0.356667	0.116667	0.186667	0	8.25667	0.036667	1.34333	0.023333	GO:003525	MF:UDP-glucosyltransferase activity;	------	------	------	------	COG1819	S:Function unknown	CAD6247245.1	unnamed protein product [Miscanthus lutarioriparius]	sp|Q4R1I9|ANGLT_ROSHC;	Anthocyanidin 5,3-O-glucosyltransferase OS=Rosa hybrid cultivar OX=128735 GN=RhGT1 PE=2 SV=1;	PF00201.21	UDPGT	UDP-glucoronosyl and UDP-glucosyl transferase
MSTRG.201262	4.46	5.34	8.03	14.99	12.56	13.99	0	0	0	0	0	0	4.69	3.09	3.95	0	0.69	0	5.45	4.59	7.53	0.05	0.05	0	5.94333	13.8467	0	0	3.91	0.23	5.85667	0.033333	GO:0009791;GO:0005634;GO:0046983;GO:0046872;GO:000367	BP:post-embryonic development;CC:nucleus;MF:protein dimerization activity;MF:metal ion binding;MF:DNA binding;	------	------	------	------	ENOG4111T8J;ENOG410ZMIU	S:Function unknown;	KAG2538563.1	hypothetical protein PVAP13_9NG380014 [Panicum virgatum]	sp|P08770|TRA1_MAIZE;	Putative AC transposase OS=Zea mays OX=4577 PE=2 SV=2;	PF02892.18	zf-BED	BED zinc finger
MSTRG.201414	6.25	6.13	6.34	3.21	1.84	1.25	0	0	0	0	0	0	2.97	3.51	2.85	0	0.1	0	5.19	3.05	6.06	0	0	0	6.24	2.1	0	0	3.11	0.033333	4.76667	0	GO:001602	CC:integral component of membrane;	------	------	------	------	ENOG41104IS	S:Function unknown	CAD6265281.1	unnamed protein product [Miscanthus lutarioriparius]	------	------	------	------	------
MSTRG.201502	3.63	3.73	2.77	8.61	8.73	7.16	0.02	0.04	0.09	1.15	0.85	0.83	1.28	1.5	0.93	0.11	0.42	0.34	3.08	2.57	2.62	0.23	0.3	0.64	3.37667	8.16667	0.05	0.943333	1.23667	0.29	2.75667	0.39	GO:1990961;GO:0016021;GO:0016020;GO:0015297;GO:0022857;GO:004291	BP:drug transmembrane export;CC:integral component of membrane;CC:membrane;MF:antiporter activity;MF:transmembrane transporter activity;MF:xenobiotic transporter activity;	K03327	TC.MATE, SLC47A, norM, mdtK, dinF	------	------	COG0534	V:Defense mechanisms	XP_002444569.1	protein DETOXIFICATION 35 [Sorghum bicolor]	sp|F4JH46|DTX34_ARATH;	Protein DETOXIFICATION 34 OS=Arabidopsis thaliana OX=3702 GN=DTX34 PE=2 SV=1;	PF01554.21	MatE	MatE
MSTRG.201504	5.15	6.53	6.82	2.83	2.07	2.05	0	0.72	0	0	0	0.25	1.22	0	0.21	0.34	0.1	0	1.17	1.44	1.44	1.64	0.71	0.34	6.16667	2.31667	0.24	0.083333	0.476667	0.146667	1.35	0.896667	------	------	------	------	------	------	------	------	------	------	------	------	------	------	------
MSTRG.201554	9.78	5.7	11.49	21.73	19.59	17.61	0	0	0	0.1	0	0	2.37	0.97	1.56	0	0	0	5.42	1.03	4.95	0.09	0	0	8.99	19.6433	0	0.033333	1.63333	0	3.8	0.03	------	------	------	------	------	------	------	------	------	------	------	------	------	------	------
MSTRG.201607	0.72	1.59	1.7	10.54	5.43	4.8	0	0	0	0	0	0	0.35	0	0.6	0	0	0	2.91	0.7	0.88	0	0	0	1.33667	6.92333	0	0	0.316667	0	1.49667	0	------	------	------	------	------	------	------	------	------	------	------	------	------	------	------
MSTRG.201707	1.57	3.34	3.14	2.33	2.79	3.03	0.2	0.33	0.12	0.36	0.44	0.21	5.34	5.38	7.54	0.36	0.24	0.25	4.22	4.1	2.72	0.57	0.22	0.18	2.68333	2.71667	0.216667	0.336667	6.08667	0.283333	3.68	0.323333	------	------	------	------	------	------	ENOG410ZBM2;COG0724;ENOG410Z5YI	S:Function unknown;	XP_021321487.1	nucleolin [Sorghum bicolor]	sp|Q8L9W8|O3L4_ARATH;	Protein OXIDATIVE STRESS 3 LIKE 4 OS=Arabidopsis thaliana OX=3702 GN=O3L4 PE=1 SV=1;	------	------	------
MSTRG.201769	0.77	0.76	2.19	5.52	4.33	4.37	0	0	0	0	0	0.08	0.37	0	0.1	0	0	0	0.35	0.32	0.48	0	0.14	0	1.24	4.74	0	0.026667	0.156667	0	0.383333	0.046667	------	------	------	------	------	------	------	------	------	------	------	------	------	------	------
MSTRG.201933	4.18	2.17	2.11	0.77	1.28	1.09	1.48	1.19	1.05	0.21	0.32	0.32	8.46	9.06	8.24	0.51	2.47	0.54	7.69	7.12	6.81	1.55	1.08	0.9	2.82	1.04667	1.24	0.283333	8.58667	1.17333	7.20667	1.17667	GO:0005634;GO:000368	CC:nucleus;MF:AT DNA binding;	------	------	------	------	ENOG410YFD3	S:Function unknown	CAD6246476.1	unnamed protein product [Miscanthus lutarioriparius]	sp|Q8VYJ2|AHL1_ARATH;	AT-hook motif nuclear-localized protein 1 OS=Arabidopsis thaliana OX=3702 GN=AHL1 PE=1 SV=1;	PF03479.18	PCC	Plants and Prokaryotes Conserved
MSTRG.202080	4.13	4.7	7.21	2.07	2.2	1.97	0.05	0.23	0.09	2.22	2.28	1.98	0.77	0.32	0.32	0.3	0.04	0.22	1.31	0.25	1.65	2.47	1.53	2.32	5.34667	2.08	0.123333	2.16	0.47	0.186667	1.07	2.10667	GO:0006631;GO:0016021;GO:0005829;GO:000006	BP:fatty acid metabolic process;CC:integral component of membrane;CC:cytosol;MF:fatty-acyl-CoA binding;	K08762	DBI, ACBP	------	------	COG4281	I:Lipid transport and metabolism	CAD6246796.1	unnamed protein product [Miscanthus lutarioriparius]	sp|Q75G87|ACBP3_ORYSJ;	Acyl-CoA-binding domain-containing protein 3 OS=Oryza sativa subsp. japonica OX=39947 GN=ACBP3 PE=2 SV=1;	------	------	------
MSTRG.202143	0.34	2.24	2.7	7.9	11.39	11.53	0	0	0	0	0	0	1.08	0.5	0.47	0	0	0	1.21	1.43	0.72	0	0	0	1.76	10.2733	0	0	0.683333	0	1.12	0	GO:001602	CC:integral component of membrane;	------	------	------	------	------	------	CAD6246908.1	unnamed protein product [Miscanthus lutarioriparius]	------	------	------	------	------
MSTRG.202202	54.83	53.53	55.61	33.09	29.94	17.02	0	0	0.02	0	0	0	58.13	69.22	79.25	0	0.65	0	74.46	51.02	68.72	0.22	0	0	54.6567	26.6833	0.006667	0	68.8667	0.216667	64.7333	0.073333	GO:0005634;GO:0003700;GO:000367	CC:nucleus;MF:transcription factor activity, sequence-specific DNA binding;MF:DNA binding;	K09286	EREBP	------	------	ENOG411069A;ENOG41108DT;ENOG410YQ8J	S:Function unknown;K:Transcription;K:Transcription	CAD6265881.1	unnamed protein product [Miscanthus lutarioriparius]	sp|O80339|ERF82_ARATH;	Ethylene-responsive transcription factor 3 OS=Arabidopsis thaliana OX=3702 GN=ERF3 PE=1 SV=1;	PF00847.23	AP2	AP2 domain
MSTRG.202273	49.6	24.88	31.4	15.41	20.19	17.62	4.25	5.41	6.83	7.74	7.76	8.75	31.13	21.4	25.74	9.91	16.67	6.97	43.47	31.09	40.16	10.72	6.53	13.78	35.2933	17.74	5.49667	8.08333	26.09	11.1833	38.24	10.3433	GO:001602	CC:integral component of membrane;	------	------	------	------	ENOG410YVMK	S:Function unknown	KAG0523249.1	hypothetical protein BDA96_07G107700 [Sorghum bicolor]	------	------	------	------	------
MSTRG.202313	28.26	31.2	35.97	16.56	11.09	17.19	0.33	0	0	0.25	0	0.22	34.43	19.75	20.08	0.19	1.37	0	32.33	19.59	34.14	0	0.18	0	31.81	14.9467	0.11	0.156667	24.7533	0.52	28.6867	0.06	GO:0005634;GO:000367	CC:nucleus;MF:DNA binding;	K03627	MBF1	------	------	COG1813	K:Transcription	KAF8659084.1	hypothetical protein HU200_058727 [Digitaria exilis]	sp|Q9LXT3|MBF1B_ARATH;	Multiprotein-bridging factor 1b OS=Arabidopsis thaliana OX=3702 GN=MBF1B PE=1 SV=1;	PF08523.13	MBF1	Multiprotein bridging factor 1
MSTRG.202484	3.57	4.21	3.39	3.27	3.75	6	0.71	0	0	0.07	0	0	88.7	73.99	90.54	0	0.96	0.26	30.49	28.34	23.9	0	0	0	3.72333	4.34	0.236667	0.023333	84.41	0.406667	27.5767	0	GO:001602	CC:integral component of membrane;	------	------	------	------	ENOG410ZCEF	S:Function unknown	PWZ41160.1	hypothetical protein Zm00014a_028577 [Zea mays]	------	------	------	------	------
MSTRG.202659	3.42	5.66	4.22	1.71	1.26	2.01	0.29	0.32	0.29	0.25	0.06	0.15	1.14	1.28	1.56	0.16	0.37	0.29	2.16	2.15	1.83	1.99	1.9	0.35	4.43333	1.66	0.3	0.153333	1.32667	0.273333	2.04667	1.41333	GO:0042742;GO:0010112;GO:000563	BP:defense response to bacterium;BP:regulation of systemic acquired resistance;CC:nucleus;	------	------	------	------	ENOG41106W3	S:Function unknown	CAD6239399.1	unnamed protein product [Miscanthus lutarioriparius]	sp|Q5ZEF1|NRR_ORYSJ;	Protein NEGATIVE REGULATOR OF RESISTANCE OS=Oryza sativa subsp. japonica OX=39947 GN=NRR PE=1 SV=1;	PF15699.8	NPR1_interact	NPR1 interacting
MSTRG.202674	7.43	5.27	5.26	2.77	2.16	2.08	0	0.11	0	0	0	0	3.5	4.3	3.54	0.25	0	0.21	5.76	6.64	5.12	0	0	0	5.98667	2.33667	0.036667	0	3.78	0.153333	5.84	0	GO:0008104;GO:0007165;GO:000573	BP:protein localization;BP:signal transduction;CC:cytoplasm;	K06630	YWHAE	------	------	COG5040	T:Signal transduction mechanisms	XP_039816463.1	14-3-3-like protein GF14-C [Panicum virgatum]	sp|Q6ZKC0|14333_ORYSJ;	14-3-3-like protein GF14-C OS=Oryza sativa subsp. japonica OX=39947 GN=GF14C PE=1 SV=1;	PF00244.23	2014-03-03	14-3-3 protein
MSTRG.202687	1.44	1.2	1.24	5.4	5.2	3.99	1.08	1.16	0.86	2.46	2.41	3.26	4.49	4.92	7.56	1.21	1.23	0.99	3.08	2.84	3.07	1.07	0.65	1.17	1.29333	4.86333	1.03333	2.71	5.65667	1.14333	2.99667	0.963333	GO:0015074;GO:000367	BP:DNA integration;MF:nucleic acid binding;	------	------	------	------	------	------	XP_021309205.1	uncharacterized protein LOC110432736 [Sorghum bicolor]	sp|Q94HW2|POLR1_ARATH;	Retrovirus-related Pol polyprotein from transposon RE1 OS=Arabidopsis thaliana OX=3702 GN=RE1 PE=2 SV=1;	PF13976.9	gag_pre-integrs	GAG-pre-integrase domain
MSTRG.202712	4.96	8.07	10.42	3.95	5.47	5.55	0.06	0.09	0.25	0.16	0.18	0.07	9.99	11.99	14.07	0.04	0.61	0.12	7.19	7.15	5.23	0.03	0.06	0.07	7.81667	4.99	0.133333	0.136667	12.0167	0.256667	6.52333	0.053333	------	------	------	------	------	------	ENOG410ZBM2;COG0724;ENOG410Z5YI	S:Function unknown;	XP_021321487.1	nucleolin [Sorghum bicolor]	sp|Q8L9W8|O3L4_ARATH;	Protein OXIDATIVE STRESS 3 LIKE 4 OS=Arabidopsis thaliana OX=3702 GN=O3L4 PE=1 SV=1;	------	------	------
MSTRG.202987	474.95	256.12	314.12	76.91	89.67	105.66	0	0	2.38	0	0	0	447.08	439.46	418.45	0	15.73	0	445.7	398.79	424.59	0.95	0	0	348.397	90.7467	0.793333	0	434.997	5.24333	423.027	0.316667	GO:001602	CC:integral component of membrane;	------	------	------	------	------	------	KAG0522354.1	hypothetical protein BDA96_07G029900 [Sorghum bicolor]	------	------	------	------	------
MSTRG.203139	2.93	8.3	3.79	10.78	7.63	4.59	0	0	0	0	0	0	1.64	1.27	0.96	0	0	0	5.43	3.39	6.3	0.05	0	0	5.00667	7.66667	0	0	1.29	0	5.04	0.016667	GO:001602	CC:integral component of membrane;	------	------	------	------	ENOG41104DE	S:Function unknown	CAD6246914.1	unnamed protein product [Miscanthus lutarioriparius]	------	------	------	------	------
MSTRG.203224	0	0	0	0	0	0	0.09	0	0.16	0	0	0	0.81	1.17	1.04	1.2	1.89	1.03	6	5.5	3.39	0	0	0	0	0	0.083333	0	1.00667	1.37333	4.96333	0	GO:000979	BP:embryo development ending in seed dormancy;	------	------	------	------	ENOG410YTH0	S:Function unknown	CAD6265209.1	unnamed protein product [Miscanthus lutarioriparius]	sp|Q01417|PM1_SOYBN;	18 kDa seed maturation protein OS=Glycine max OX=3847 GN=GMPM1 PE=2 SV=1;	PF03760.18	LEA_1	Late embryogenesis abundant
MSTRG.203253	0	0	0	0	0	0	3.72	3.83	3.85	0	0	0	5.4	3.94	5.52	3.41	2.98	3.85	1.41	1.65	1.18	0	0.1	0	0	0	3.8	0	4.95333	3.41333	1.41333	0.033333	GO:0035251;GO:000819	MF:UDP-glucosyltransferase activity;MF:UDP-glycosyltransferase activity;	------	------	------	------	COG1819	S:Function unknown	XP_002445351.1	anthocyanidin 5,3-O-glucosyltransferase [Sorghum bicolor]	sp|Q4R1I9|ANGLT_ROSHC;	Anthocyanidin 5,3-O-glucosyltransferase OS=Rosa hybrid cultivar OX=128735 GN=RhGT1 PE=2 SV=1;	------	------	------
MSTRG.203630	11.85	6.54	8.74	3.72	2.32	3.06	0.15	0.12	0.23	0.27	0.48	0.99	2.06	0.58	1.7	0.14	0.61	0	3.02	1.79	1.66	2.15	3.15	2.24	9.04333	3.03333	0.166667	0.58	1.44667	0.25	2.15667	2.51333	------	------	------	------	------	------	------	------	------	------	------	------	------	------	------
MSTRG.203689	3.84	6.15	6.85	4.52	8.28	6.07	0.38	0.51	0.59	0.5	0.43	0.18	12.26	14.66	15.91	0.44	0.68	0.55	8.82	9.97	7.34	0.32	0.17	0.11	5.61333	6.29	0.493333	0.37	14.2767	0.556667	8.71	0.2	------	------	------	------	------	------	ENOG410ZBM2;COG0724;ENOG410Z5YI	S:Function unknown;	XP_021321487.1	nucleolin [Sorghum bicolor]	sp|Q8L9W8|O3L4_ARATH;	Protein OXIDATIVE STRESS 3 LIKE 4 OS=Arabidopsis thaliana OX=3702 GN=O3L4 PE=1 SV=1;	------	------	------
MSTRG.204110	2.24	1.9	2.28	1.05	0.84	1.2	0.3	0.3	0.4	0.47	0.89	0.34	1.85	0.96	0.76	0.57	0.27	0.39	1.44	1.19	1.4	2.57	1.28	1.77	2.14	1.03	0.333333	0.566667	1.19	0.41	1.34333	1.87333	------	------	------	------	------	------	ENOG410Z64I;ENOG410YTU9	S:Function unknown;	KAG0541445.1	hypothetical protein BDA96_02G017200 [Sorghum bicolor]	sp|Q9ZR09|FDL25_ARATH;	Putative F-box/FBD/LRR-repeat protein At4g03220 OS=Arabidopsis thaliana OX=3702 GN=At4g03220 PE=4 SV=1;	PF08387.13	FBD	FBD
MSTRG.204162	3.25	2.49	2.48	1.52	1.02	1.12	0	0	0	0	0	0	3.6	3.82	3.51	0.02	0.02	0	2.23	2.99	2.67	0.02	0.05	0	2.74	1.22	0	0	3.64333	0.013333	2.63	0.023333	GO:0050896;GO:0005634;GO:0003700;GO:004356	BP:response to stimulus;CC:nucleus;MF:transcription factor activity, sequence-specific DNA binding;MF:sequence-specific DNA binding;	------	------	------	------	ENOG41107D9;ENOG410YD1E	S:Function unknown;K:Transcription	CAD6265826.1	unnamed protein product [Miscanthus lutarioriparius]	sp|O22176|WRK15_ARATH;	Probable WRKY transcription factor 15 OS=Arabidopsis thaliana OX=3702 GN=WRKY15 PE=2 SV=1;	PF03106.18;PF10533.12	WRKY;Plant_zn_clust	WRKY DNA -binding domain;Plant zinc cluster domain
MSTRG.204235	7.09	6.94	5.27	1.61	0.88	0.77	0	0	0	0	0	0	1.72	1.18	1.63	0	0.04	0	1.15	1.01	1.4	0	0.01	0	6.43333	1.08667	0	0	1.51	0.013333	1.18667	0.003333	------	------	------	------	------	------	------	------	------	------	------	------	------	------	------
MSTRG.204245	17.2	15.55	15.52	5.94	3.71	3.04	0	0	0	0	0	0	2.91	4.15	3.5	0	0	0	5.26	2.22	5.92	0.15	0	0	16.09	4.23	0	0	3.52	0	4.46667	0.05	------	------	------	------	------	------	------	------	------	------	------	------	------	------	------
MSTRG.204265	12.57	13.97	18.84	7.81	6	5.91	0.39	0.46	0.4	1.47	1.86	1.31	7.91	4.06	4.5	0.62	1.78	0.74	9.03	4.94	9.77	2.04	2.2	1.74	15.1267	6.57333	0.416667	1.54667	5.49	1.04667	7.91333	1.99333	GO:0005634;GO:000367	CC:nucleus;MF:DNA binding;	K03627	MBF1	------	------	COG1813	K:Transcription	KAF8659084.1	hypothetical protein HU200_058727 [Digitaria exilis]	sp|Q9LXT3|MBF1B_ARATH;	Multiprotein-bridging factor 1b OS=Arabidopsis thaliana OX=3702 GN=MBF1B PE=1 SV=1;	PF08523.13	MBF1	Multiprotein bridging factor 1
MSTRG.204298	16.39	5.3	8.08	1.96	4.35	4	0.05	0	0.12	0.05	0.06	0.1	12.21	12.24	11.44	0	0	0	10.08	10.28	9.57	0.12	0.37	0	9.92333	3.43667	0.056667	0.07	11.9633	0	9.97667	0.163333	GO:001602	CC:integral component of membrane;	------	------	------	------	------	------	AWA44798.1	hypothetical protein SS14E05_000004 [Saccharum spontaneum]	------	------	------	------	------
MSTRG.204372	19.66	11.39	17.03	3.92	4.41	3.61	0.33	0	0.07	0	0.16	0	12.49	10.39	11.08	0	0.28	0.14	16.19	8.81	15.95	0.29	0	0.27	16.0267	3.98	0.133333	0.053333	11.32	0.14	13.65	0.186667	GO:0042254;GO:0006412;GO:0005840;GO:0022625;GO:1990904;GO:000373	BP:ribosome biogenesis;BP:translation;CC:ribosome;CC:cytosolic large ribosomal subunit;CC:ribonucleoprotein complex;MF:structural constituent of ribosome;	K02915	RP-L34e, RPL34	map03010	Ribosome	COG2174	J:Translation, ribosomal structure and biogenesis	NP_001152634.2	60S ribosomal protein L34 [Zea mays]	sp|P40590|RL34_PEA;	60S ribosomal protein L34 OS=Pisum sativum OX=3888 GN=RPL34 PE=2 SV=1;	PF01199.21	Ribosomal_L34e	Ribosomal protein L34e
MSTRG.204500	8.44	5.75	5.21	1.9	1.82	2.69	0.03	0.22	0.38	0	0.05	0	11.57	8.08	10.37	0.39	2.6	0	16.14	14.75	11.65	0.04	0.03	0.11	6.46667	2.13667	0.21	0.016667	10.0067	0.996667	14.18	0.06	GO:0032780;GO:0005840;GO:1990904;GO:0005739;GO:0005747;GO:004203	BP:negative regulation of ATPase activity;CC:ribosome;CC:ribonucleoprotein complex;CC:mitochondrion;CC:mitochondrial respiratory chain complex I;MF:ATPase inhibitor activity;	K22255	ATPIF1	------	------	ENOG410ZGHI	S:Function unknown	XP_002445680.1	uncharacterized protein At2g27730, mitochondrial [Sorghum bicolor]	------	------	PF04568.15	IATP	Mitochondrial ATPase inhibitor, IATP
MSTRG.204544	0.73	0.26	0	0	0	0	4.14	5.09	6.46	0	0	0	8.32	8.24	6.55	0.6	1.79	0.58	4.5	3.68	3.85	0.11	0	0	0.33	0	5.23	0	7.70333	0.99	4.01	0.036667	GO:0006508;GO:0009627;GO:0005504;GO:000823	BP:proteolysis;BP:systemic acquired resistance;MF:fatty acid binding;MF:peptidase activity;	------	------	------	------	------	------	XP_008674673.1	male-cone protein 1 [Zea mays]	------	------	PF14368.9	LTP_2	Probable lipid transfer
MSTRG.204898	0	0	0	0	0	0	2.67	1.6	7.26	0	0	0	6.79	11.4	6.16	1.45	1.59	2.41	1.35	1.61	0.95	0	0	0	0	0	3.84333	0	8.11667	1.81667	1.30333	0	------	------	------	------	------	------	ENOG41106ZD	S:Function unknown	KAG0519856.1	hypothetical protein BDA96_08G022400 [Sorghum bicolor]	------	------	------	------	------
MSTRG.204900	0	0	0.03	0	0	0	0.09	0	0.42	0	0	0	20.32	27.79	22.49	0	0.39	0	6.71	9.23	6.37	0	0	0	0.01	0	0.17	0	23.5333	0.13	7.43667	0	------	------	------	------	------	------	ENOG41106ZD	S:Function unknown	CAD6270739.1	unnamed protein product [Miscanthus lutarioriparius]	------	------	------	------	------
MSTRG.205039	3.36	4.14	3.76	1.62	1.06	1.84	0.35	0.55	0.32	0	0	0.32	3.61	2.24	2.09	0.37	0.34	0.05	3.6	2	2.72	0.59	0.36	0.27	3.75333	1.50667	0.406667	0.106667	2.64667	0.253333	2.77333	0.406667	------	------	------	------	------	------	------	------	------	------	------	------	------	------	------
MSTRG.205080	4.27	2.22	3.28	1.07	1.66	1.82	0.29	0.33	0.75	0.04	0.1	0.08	2.87	3.41	2.84	0.28	0.54	0.65	2.4	3.15	2.86	0.65	0.58	0.6	3.25667	1.51667	0.456667	0.073333	3.04	0.49	2.80333	0.61	GO:0005634;GO:0003700;GO:004356	CC:nucleus;MF:transcription factor activity, sequence-specific DNA binding;MF:sequence-specific DNA binding;	------	------	------	------	ENOG410YBA4	K:Transcription	CAD6340738.1	unnamed protein product [Miscanthus lutarioriparius]	sp|Q9C7G4|TCP22_ARATH;	Transcription factor TCP22 OS=Arabidopsis thaliana OX=3702 GN=TCP22 PE=2 SV=1;	PF03634.16	TCP	TCP family transcription factor
MSTRG.205407	23.6	242.6	34.12	11.95	14.52	12.23	9.37	10.45	9.93	20	11.47	27.89	2.46	8.31	4.67	6.34	6.29	8.45	1.42	2.72	2.16	20.09	46.85	21.57	100.107	12.9	9.91667	19.7867	5.14667	7.02667	2.1	29.5033	------	------	------	------	------	------	COG0048;ENOG410Y2V0;ENOG411220X	J:Translation, ribosomal structure and biogenesis;S:Function unknown;S:Function unknown	KAA0068048.1	hypothetical protein E6C27_scaffold138G002460 [Cucumis melo var. makuwa]	------	------	------	------	------
MSTRG.205435	5.13	5.29	6.29	1.91	1.83	0.33	0	0	0	0	0	0	0.17	0.89	0.17	0	0	0	0.09	0	0.6	0	0	0	5.57	1.35667	0	0	0.41	0	0.23	0	GO:0006468;GO:0035556;GO:0005634;GO:0004674;GO:0004672;GO:000552	BP:protein phosphorylation;BP:intracellular signal transduction;CC:nucleus;MF:protein serine/threonine kinase activity;MF:protein kinase activity;MF:ATP binding;	K14498	SNRK2	map04016;map04075	MAPK signaling pathway - plant;Plant hormone signal transduction	COG0515	T:Signal transduction mechanisms	ATG86228.1	sucrose non-fermenting 1-related protein kinase 2.9 [Saccharum hybrid cultivar GT21]	sp|Q75V57|SAPK9_ORYSJ;	Serine/threonine-protein kinase SAPK9 OS=Oryza sativa subsp. japonica OX=39947 GN=SAPK9 PE=1 SV=1;	PF00069.28	Pkinase	Protein kinase domain
MSTRG.205443	0.25	1.35	1.51	7.95	13.13	13.62	0.11	0.43	0.23	5.68	7.51	5.45	0.36	0.46	0.09	0.5	0.37	0.45	0.45	0.76	0.91	0.41	0.96	0.35	1.03667	11.5667	0.256667	6.21333	0.303333	0.44	0.706667	0.573333	GO:003525	MF:UDP-glucosyltransferase activity;	------	------	------	------	COG1819	S:Function unknown	CAD6267201.1	unnamed protein product [Miscanthus lutarioriparius]	sp|D3UAG6|U88F5_MALDO;	UDP-glycosyltransferase 88F5 OS=Malus domestica OX=3750 GN=UGT88F5 PE=2 SV=1;	PF00201.21	UDPGT	UDP-glucoronosyl and UDP-glucosyl transferase
MSTRG.205444	0.28	1.26	1.69	4.96	8.29	7.39	0	0.17	0.16	1.47	1.9	1.07	0.51	0.65	1.25	0.32	0.47	0.18	1.39	2.72	1.31	0.29	0.38	0.03	1.07667	6.88	0.11	1.48	0.803333	0.323333	1.80667	0.233333	GO:003525	MF:UDP-glucosyltransferase activity;	------	------	------	------	COG1819	S:Function unknown	CAD6269567.1	unnamed protein product [Miscanthus lutarioriparius]	sp|D3UAG6|U88F5_MALDO;	UDP-glycosyltransferase 88F5 OS=Malus domestica OX=3750 GN=UGT88F5 PE=2 SV=1;	PF00201.21	UDPGT	UDP-glucoronosyl and UDP-glucosyl transferase
MSTRG.205633	33.27	18.82	22.4	14.5	11.54	8.02	0.08	0.14	0.47	0.54	0.27	0.39	11.09	3.1	7.55	0.08	0.82	0.14	10.68	5.88	8.94	2.19	2.49	1.5	24.83	11.3533	0.23	0.4	7.24667	0.346667	8.5	2.06	GO:0016192;GO:0006886;GO:0006898;GO:0071439;GO:0030130;GO:0030132;GO:0032051;GO:000519	BP:vesicle-mediated transport;BP:intracellular protein transport;BP:receptor-mediated endocytosis;CC:clathrin complex;CC:clathrin coat of trans-Golgi network vesicle;CC:clathrin coat of coated pit;MF:clathrin light chain binding;MF:structural molecule activity;	------	------	------	------	------	------	TKV98819.1	hypothetical protein SEVIR_8G000300v2 [Setaria viridis]	------	------	------	------	------
MSTRG.205751	0.87	1.31	0.53	2.06	1.68	2.35	0	0	0	0	0	0.04	4.53	2.85	3.22	0.04	0.25	0.07	2.23	1.75	1.44	0	0	0.04	0.903333	2.03	0	0.013333	3.53333	0.12	1.80667	0.013333	------	------	------	------	------	------	ENOG410ZBKG	S:Function unknown	AGT16019.1	hypothetical protein SHCRBa_050_A17_R_20 [Saccharum hybrid cultivar R570]	------	------	------	------	------
MSTRG.205787	47.07	82.81	96.37	36.74	40.81	36.07	0.06	2.38	0	268.16	386.03	302.5	0	0.05	0	0	1.03	2.38	0	0	0	456.79	407.35	339.02	75.4167	37.8733	0.813333	318.897	0.016667	1.13667	0	401.053	GO:0006869;GO:000828	BP:lipid transport;MF:lipid binding;	------	------	------	------	ENOG410YWBC;ENOG410YT63	U:Intracellular trafficking, secretion, and vesicular transport;	CAD6270632.1	unnamed protein product [Miscanthus lutarioriparius]	sp|Q43193|NLTP1_SORBI;	Non-specific lipid-transfer protein 1 OS=Sorghum bicolor OX=4558 GN=LTP1 PE=3 SV=1;	PF00234.25;PF14368.9	Tryp_alpha_amyl;LTP_2	Protease inhibitor/seed storage/LTP family;Probable lipid transfer
MSTRG.205888	4.78	3.59	6.14	1	1.13	1.7	0	0	0	0	0	0	1.92	1.62	2.07	0	0	0	2.76	2.69	2.21	0	0	0	4.83667	1.27667	0	0	1.87	0	2.55333	0	------	------	------	------	------	------	------	------	------	------	------	------	------	------	------
MSTRG.205976	17.96	11.06	12.95	4.25	4.22	4.96	0	0	0.14	0.08	0	0	8.76	10.13	9.29	0	2.5	0	15.68	11.61	14.58	0.35	0	0	13.99	4.47667	0.046667	0.026667	9.39333	0.833333	13.9567	0.116667	------	------	------	------	------	------	ENOG410YUDT;ENOG41104FJ	S:Function unknown;	XP_002442120.1	uncharacterized protein LOC8063244 [Sorghum bicolor]	------	------	------	------	------
MSTRG.206004	48.25	45.46	61.12	10.18	9.69	12.29	0.06	0	0.18	0	0	0	47.97	32.21	29.97	0	0.25	0.05	34.91	28.17	29.19	0.16	0.11	0	51.61	10.72	0.08	0	36.7167	0.1	30.7567	0.09	GO:000372	MF:RNA binding;	------	------	------	------	------	------	CAD6270050.1	unnamed protein product [Miscanthus lutarioriparius]	------	------	------	------	------
MSTRG.206229	2.26	3.56	4.22	10.54	17.82	17.76	0	0.06	0	0.19	0.1	0.06	0.74	1.65	1.65	0	0	0	3.33	2.91	2.61	0	0	0	3.34667	15.3733	0.02	0.116667	1.34667	0	2.95	0	GO:003525	MF:UDP-glucosyltransferase activity;	------	------	------	------	COG1819	S:Function unknown	CAD6267201.1	unnamed protein product [Miscanthus lutarioriparius]	sp|Q6VAA7|U88B1_STERE;	UDP-glycosyltransferase 88B1 OS=Stevia rebaudiana OX=55670 GN=UGT88B1 PE=2 SV=1;	PF00201.21	UDPGT	UDP-glucoronosyl and UDP-glucosyl transferase
MSTRG.206232	1.65	3.3	2.79	13.55	10.92	13.92	0.44	0.37	0.15	4.38	4.53	3.03	1.18	1.58	0.94	0.13	1.35	1.12	2.18	3.09	3.18	0.39	0.16	0.59	2.58	12.7967	0.32	3.98	1.23333	0.866667	2.81667	0.38	GO:003525	MF:UDP-glucosyltransferase activity;	------	------	------	------	COG1819	S:Function unknown	CAD6269567.1	unnamed protein product [Miscanthus lutarioriparius]	sp|Q6VAA7|U88B1_STERE;	UDP-glycosyltransferase 88B1 OS=Stevia rebaudiana OX=55670 GN=UGT88B1 PE=2 SV=1;	PF00201.21	UDPGT	UDP-glucoronosyl and UDP-glucosyl transferase
MSTRG.206237	2.86	3.48	5.71	8.4	9.17	9.22	0	0	0	0	0	0	1.26	0.47	0.63	0	0	0	1.37	0.8	1.06	0.06	0	0	4.01667	8.93	0	0	0.786667	0	1.07667	0.02	------	------	------	------	------	------	------	------	KAG0537070.1	hypothetical protein BDA96_03G116200 [Sorghum bicolor]	------	------	------	------	------
MSTRG.206279	0.49	2.6	1.5	8.25	7.33	27.76	0	0	0	0	0	0	0.55	0.17	1.72	0	0	0	0.83	0.6	0.38	0	0	0.03	1.53	14.4467	0	0	0.813333	0	0.603333	0.01	GO:0016126;GO:0008610;GO:0016021;GO:0016020;GO:0005789;GO:0004497;GO:0000254;GO:0009924;GO:0005506;GO:0016829;GO:1990465;GO:001649	BP:sterol biosynthetic process;BP:lipid biosynthetic process;CC:integral component of membrane;CC:membrane;CC:endoplasmic reticulum membrane;MF:monooxygenase activity;MF:C-4 methylsterol oxidase activity;MF:octadecanal decarbonylase activity;MF:iron ion binding;MF:lyase activity;MF:aldehyde oxygenas;MF:oxidoreductase activity;	K14423	SMO1	map00100	Steroid biosynthesis	COG3000	I:Lipid transport and metabolism	XP_021301394.1	methylsterol monooxygenase 1-2 isoform X1 [Sorghum bicolor]	sp|Q9AV39|GLO1A_ORYSJ;	Very-long-chain aldehyde decarbonylase GL1-10 OS=Oryza sativa subsp. japonica OX=39947 GN=GL1-10 PE=2 SV=1;	PF04116.16	FA_hydroxylase	Fatty acid hydroxylase
MSTRG.206556	4.67	6.37	6.41	1.57	1.73	2.83	0.43	1.34	0.49	1.52	1.56	0.99	0.22	0	0.24	0	0.17	0.33	0.16	0.2	0.49	2.35	1.63	0.98	5.81667	2.04333	0.753333	1.35667	0.153333	0.166667	0.283333	1.65333	------	------	------	------	------	------	------	------	------	------	------	------	------	------	------
MSTRG.206561	0	0	0	0	0	0	0	0	0	0	0	0	4.97	6.57	4.41	0	0	0	1.6	1.08	1.43	0	0	0	0	0	0	0	5.31667	0	1.37	0	------	------	------	------	------	------	ENOG41106ZD	S:Function unknown	CAD6270739.1	unnamed protein product [Miscanthus lutarioriparius]	------	------	------	------	------
MSTRG.206674	2.79	2.2	2.45	0.99	0.99	1.13	0.28	0.47	0.5	0.06	0.12	0.05	1.48	1.94	1.81	0.26	0.36	0.32	1.71	2.08	1.81	1.16	0.82	0.61	2.48	1.03667	0.416667	0.076667	1.74333	0.313333	1.86667	0.863333	GO:0005634;GO:0003700;GO:004356	CC:nucleus;MF:transcription factor activity, sequence-specific DNA binding;MF:sequence-specific DNA binding;	------	------	------	------	ENOG410YBA4	K:Transcription	CAD6268237.1	unnamed protein product [Miscanthus lutarioriparius]	sp|Q9C7G4|TCP22_ARATH;	Transcription factor TCP22 OS=Arabidopsis thaliana OX=3702 GN=TCP22 PE=2 SV=1;	PF03634.16	TCP	TCP family transcription factor
MSTRG.206782	6.32	11.53	14.81	3.58	3.08	2.43	0	0	0	0.03	0	0	0.33	0.16	0.42	0	0.11	0	0.49	0.48	0.46	0	0	0	10.8867	3.03	0	0.01	0.303333	0.036667	0.476667	0	GO:0016887;GO:000552	MF:ATPase activity;MF:ATP binding;	K03696	clpC	------	------	COG0542	O:Posttranslational modification, protein turnover, chaperones	XP_004960741.1	chaperone protein ClpC2, chloroplastic [Setaria italica]	sp|Q2QVG9|CLPC2_ORYSJ;	Chaperone protein ClpC2, chloroplastic OS=Oryza sativa subsp. japonica OX=39947 GN=CLPC2 PE=2 SV=2;	PF07724.17;PF10431.12;PF07728.17;PF00004.32;PF00158.29	AAA_2;ClpB_D2-small;AAA_5;AAA;Sigma54_activat	AAA domain;C-terminal, D2-small domain, of ClpB protein;AAA domain;ATPase family associated with various cellular activities;Sigma-54 interaction domain
MSTRG.206786	13.96	15.15	15.89	6.56	7.43	9.06	0	0	0.09	0	0	0	16.24	13.08	22.18	0	0.49	0	18.13	16.96	21	0	0	0	15	7.68333	0.03	0	17.1667	0.163333	18.6967	0	GO:0071569;GO:1990592;GO:0005634;GO:0016021;GO:000573	BP:protein ufmylation;BP:protein K69-linked ufmylation;CC:nucleus;CC:integral component of membrane;CC:cytoplasm;	K12162	UFM1	------	------	ENOG4111TVI	O:Posttranslational modification, protein turnover, chaperones	CAD6234735.1	unnamed protein product [Miscanthus lutarioriparius]	sp|Q94DM8|UFM1_ORYSJ;	Ubiquitin-fold modifier 1 OS=Oryza sativa subsp. japonica OX=39947 GN=Os01g0962400 PE=3 SV=1;	PF03671.17	Ufm1	Ubiquitin fold modifier 1 protein
MSTRG.206788	44.71	35.1	32.04	19.71	17.37	19.25	2.61	2.36	1.29	11.66	15.62	20.06	1.02	0.16	1.25	4.32	5.15	2.87	0.85	0.54	0.59	24.11	22.85	33	37.2833	18.7767	2.08667	15.78	0.81	4.11333	0.66	26.6533	------	------	------	------	------	------	------	------	------	------	------	------	PF05887.14	Trypan_PARP	Procyclic acidic repetitive protein
MSTRG.206940	17.02	10.13	11.84	6.01	6.96	4.51	0	0.63	0.67	0.3	1.2	0.39	16.95	6.49	9.18	1.13	1.58	0.9	14.94	10.35	14.7	1	1.02	1.32	12.9967	5.82667	0.433333	0.63	10.8733	1.20333	13.33	1.11333	GO:0016021;GO:000574	CC:integral component of membrane;CC:mitochondrial respiratory chain;	------	------	------	------	ENOG410YTGP	O:Posttranslational modification, protein turnover, chaperones	OEL23185.1	Cytochrome c oxidase subunit 5C, partial [Dichanthelium oligosanthes]	sp|Q42841|COX5C_HORVU;	Cytochrome c oxidase subunit 5C OS=Hordeum vulgare OX=4513 GN=COX5C PE=3 SV=3;	------	------	------
MSTRG.206990	3.23	2.19	1.44	1.22	2.02	1.54	0	0	0	0	0	0.2	4.92	5.15	4.36	0	0.19	0	0.97	1.59	1.88	0	0	0	2.28667	1.59333	0	0.066667	4.81	0.063333	1.48	0	------	------	------	------	------	------	ENOG41105QP	S:Function unknown	CAD6225003.1	unnamed protein product [Miscanthus lutarioriparius]	------	------	------	------	------
MSTRG.207027	0.16	0.03	0.18	0.03	0.15	0.07	0.03	0	0	0	0	0	2.23	1.33	1.48	0	0.03	0	5.05	2.92	4.87	0	0.07	0	0.123333	0.083333	0.01	0	1.68	0.01	4.28	0.023333	GO:000370	MF:transcription factor activity, sequence-specific DNA binding;	------	------	------	------	COG5048	S:Function unknown	CAD6269540.1	unnamed protein product [Miscanthus lutarioriparius]	sp|Q42430|ZFP1_WHEAT;	Zinc finger protein 1 OS=Triticum aestivum OX=4565 PE=2 SV=1;	PF13912.9;PF13894.9;PF00096.29	zf-C2H2_6;zf-C2H2_4;zf-C2H2	C2H2-type zinc finger;C2H2-type zinc finger;Zinc finger, C2H2 type
MSTRG.207064	6.03	4.02	5.06	1.42	0.72	0.88	5.45	3.73	6.14	0.67	0.39	0.42	10.16	7.77	11.89	6.86	6.47	6.4	7.43	8.09	6.49	3.13	1.44	3.29	5.03667	1.00667	5.10667	0.493333	9.94	6.57667	7.33667	2.62	------	------	------	------	------	------	ENOG410YWA8	S:Function unknown	XP_021321922.1	uncharacterized protein LOC110437683 isoform X2 [Sorghum bicolor]	------	------	------	------	------
MSTRG.207177	1.16	1.66	2.12	2.61	1.59	2.56	0.11	0.09	0	0	0	0	9.65	13.89	13.02	0	0.18	0	5.35	6.85	8	0	0	0	1.64667	2.25333	0.066667	0	12.1867	0.06	6.73333	0	GO:0006865;GO:0016021;GO:0022857;GO:001517	BP:amino acid transport;CC:integral component of membrane;MF:transmembrane transporter activity;MF:amino acid transmembrane transporter activity;	K13863	SLC7A1, ATRC1	------	------	COG0531	E:Amino acid transport and metabolism	CAD6266807.1	unnamed protein product [Miscanthus lutarioriparius]	sp|Q9ASS7|CAAT2_ARATH;	Cationic amino acid transporter 2, vacuolar OS=Arabidopsis thaliana OX=3702 GN=CAT2 PE=1 SV=1;	PF13520.9;PF00324.24	AA_permease_2;AA_permease	Amino acid permease;Amino acid permease
MSTRG.207391	0	0	0	0	0	0	1.5	0.55	2.18	0	0	0	4.17	8.61	3.78	0.5	0.4	0.77	1.12	1.47	1.12	0	0	0	0	0	1.41	0	5.52	0.556667	1.23667	0	------	------	------	------	------	------	ENOG41106ZD	S:Function unknown	KAG0519856.1	hypothetical protein BDA96_08G022400 [Sorghum bicolor]	------	------	------	------	------
MSTRG.207649	3.08	2.35	2.54	1.22	1.46	0.61	0.03	0.05	0.02	0	0	0.03	1.16	0.27	0.77	0	0.02	0	1.02	0.79	1.05	0.13	0	0.15	2.65667	1.09667	0.033333	0.01	0.733333	0.006667	0.953333	0.093333	GO:0000398;GO:0051301;GO:0008380;GO:0006397;GO:0000974;GO:0005681;GO:000367	BP:mRNA splicing, via spliceosome;BP:cell division;BP:RNA splicing;BP:mRNA processing;CC:Prp19 complex;CC:spliceosomal complex;MF:DNA binding;	K12860	CDC5L, CDC5, CEF1	map03040	Spliceosome	COG5147	K:Transcription	CAD6270078.1	unnamed protein product [Miscanthus lutarioriparius]	sp|P92948|CDC5L_ARATH;	Cell division cycle 5-like protein OS=Arabidopsis thaliana OX=3702 GN=CDC5 PE=1 SV=2;	PF11831.11	Myb_Cef	pre-mRNA splicing factor component
MSTRG.207674	9.09	5.41	10.56	1.73	2.17	1.92	0	0	0	0	0	0	1.4	1.52	0.6	0	0	0	1.2	1.23	1	0	0	0	8.35333	1.94	0	0	1.17333	0	1.14333	0	GO:000563	CC:nucleus;	------	------	------	------	COG5531	B:Chromatin structure and dynamics	CAD6270028.1	unnamed protein product [Miscanthus lutarioriparius]	------	------	------	------	------
MSTRG.207827	0.85	0.97	1.58	5.56	6.73	7.21	0.11	0.12	0.1	2.37	1.43	2.36	0.1	0.07	0.02	0.04	0.04	0	0	0.05	0.04	0.71	1.7	0.29	1.13333	6.5	0.11	2.05333	0.063333	0.026667	0.03	0.9	GO:0005634;GO:0016021;GO:004698	CC:nucleus;CC:integral component of membrane;MF:protein dimerization activity;	K16189	PIF4	map04075	Plant hormone signal transduction	ENOG410YAGK	K:Transcription	AWK91184.1	phytochrome-interacting factor-5 [Saccharum hybrid cultivar SP80-3280]	------	------	------	------	------
MSTRG.208305	9.44	6.78	5.18	0.41	0.8	1.93	1.87	2.77	4.8	0.84	0.38	0	13.23	7.91	12.77	1.67	3.26	1.79	7.84	6.73	2.8	2.13	0.52	0.98	7.13333	1.04667	3.14667	0.406667	11.3033	2.24	5.79	1.21	GO:001602	CC:integral component of membrane;	------	------	------	------	ENOG410YT9T	S:Function unknown	KAG0517189.1	hypothetical protein BDA96_09G066900 [Sorghum bicolor]	------	------	------	------	------
MSTRG.208348	0.89	1.25	1.85	4.67	5.72	8.14	0.16	0.07	0.33	0.22	0.12	0.12	1.51	2.21	2.58	0.08	0.66	0.26	2.65	3.82	2.65	0.21	0	0.17	1.33	6.17667	0.186667	0.153333	2.1	0.333333	3.04	0.126667	GO:009757	MF:glutathione oxidoreductase activity;	K03676	grxC, GLRX, GLRX2	------	------	COG0695	O:Posttranslational modification, protein turnover, chaperones	CAD6334366.1	unnamed protein product [Miscanthus lutarioriparius]	sp|Q0DK35|GRXC7_ORYSJ;	Glutaredoxin-C7 OS=Oryza sativa subsp. japonica OX=39947 GN=GRXC7 PE=3 SV=1;	PF00462.27	Glutaredoxin	Glutaredoxin
MSTRG.208518	15.73	6.44	6.03	0.58	1.97	3.3	0	0	0	0.21	0	0	2.53	2.87	1.02	0	0	0	1.86	3.4	0.64	0	0	0	9.4	1.95	0	0.07	2.14	0	1.96667	0	------	------	------	------	------	------	------	------	------	------	------	------	------	------	------
MSTRG.208522	6.14	5.41	6.43	2.56	1.05	2.45	0	0	0	0	0	0	4.14	0.41	2.81	0	0	0	3	2.28	1.71	0	0	0	5.99333	2.02	0	0	2.45333	0	2.33	0	------	------	------	------	------	------	------	------	------	------	------	------	------	------	------
MSTRG.208608	0.12	1.77	2.26	18.69	37.64	30.6	0	0	0	0.91	1.21	1.15	0	0	0	0	0	0	0	0	0	0.06	0.06	0	1.38333	28.9767	0	1.09	0	0	0	0.04	GO:0006090;GO:0016310;GO:0015979;GO:0016301;GO:0046872;GO:0005524;GO:005024	BP:pyruvate metabolic process;BP:phosphorylation;BP:photosynthesis;MF:kinase activity;MF:metal ion binding;MF:ATP binding;MF:pyruvate, phosphate dikinase activity;	K01006	ppdK	map00010;map00620;map00710	Glycolysis / Gluconeogenesis;Pyruvate metabolism;Carbon fixation in photosynthetic organisms	COG0574	G:Carbohydrate transport and metabolism	CAD6272179.1	unnamed protein product [Miscanthus lutarioriparius]	sp|P11155|PPDK1_MAIZE;	Pyruvate, phosphate dikinase 1, chloroplastic OS=Zea mays OX=4577 GN=PPDK1 PE=1 SV=2;	------	------	------
MSTRG.208743	0	0.15	0.2	0.11	0.22	0.25	0	0	0.1	0	0	0	1.14	2.18	1.12	0	0.52	0.59	8.5	5.02	8.22	0.2	0	0	0.116667	0.193333	0.033333	0	1.48	0.37	7.24667	0.066667	GO:0046294;GO:0005829;GO:0016021;GO:0004024;GO:0008270;GO:0051903;GO:001649	BP:formaldehyde catabolic process;CC:cytosol;CC:integral component of membrane;MF:alcohol dehydrogenase activity, zinc-dependent;MF:zinc ion binding;MF:S;MF:oxidoreductase activity;	K00121	frmA, ADH5, adhC	map00010;map00071;map00350;map00620	Glycolysis / Gluconeogenesis;Fatty acid degradation;Tyrosine metabolism;Pyruvate metabolism	COG1062	C:Energy production and conversion	CAD6217051.1	unnamed protein product [Miscanthus lutarioriparius]	sp|Q9SK87|ADHL2_ARATH;	Alcohol dehydrogenase-like 2 OS=Arabidopsis thaliana OX=3702 GN=At1g22440 PE=2 SV=1;	PF08240.15	ADH_N	Alcohol dehydrogenase GroES-like domain
MSTRG.209097	15.35	26.12	21.76	9.1	8.38	3.44	0.04	0.15	0.11	0	0.1	0	5.62	5.1	5.76	0	0.11	0.08	6.16	3.82	6.04	0.35	0.34	0.27	21.0767	6.97333	0.1	0.033333	5.49333	0.063333	5.34	0.32	GO:009757	MF:glutathione oxidoreductase activity;	------	------	------	------	COG0695	O:Posttranslational modification, protein turnover, chaperones	CAD6332850.1	unnamed protein product [Miscanthus lutarioriparius]	sp|P0C291|GRXS9_ORYSJ;	Monothiol glutaredoxin-S9 OS=Oryza sativa subsp. japonica OX=39947 GN=GRXS9 PE=3 SV=1;	PF00462.27	Glutaredoxin	Glutaredoxin
MSTRG.209118	5.18	4.95	5.24	1.81	1.29	2.36	0.17	0.49	0.25	0	0.14	0.31	7.22	6.54	6.44	0.09	0.15	0.4	3.34	5.35	3.17	1.53	0.58	1.82	5.12333	1.82	0.303333	0.15	6.73333	0.213333	3.95333	1.31	------	------	------	------	------	------	ENOG41105Q3	S:Function unknown	CAD6243520.1	unnamed protein product [Miscanthus lutarioriparius]	------	------	------	------	------
MSTRG.209128	2.07	1.49	0.47	4.93	5.05	6.1	0	0	0	9.07	8.51	13.8	0	0	0	0	0	0.14	0	0	0.41	0.16	0.4	0.16	1.34333	5.36	0	10.46	0	0.046667	0.136667	0.24	GO:0003700;GO:000367	MF:transcription factor activity, sequence-specific DNA binding;MF:DNA binding;	------	------	------	------	COG5269	K:Transcription	XP_021303052.1	protein RADIALIS-like 3 [Sorghum bicolor]	sp|F4JVB8|RADL1_ARATH;	Protein RADIALIS-like 1 OS=Arabidopsis thaliana OX=3702 GN=RL1 PE=2 SV=1;	PF00249.34	Myb_DNA-binding	Myb-like DNA-binding domain
MSTRG.209456	8.73	6.28	6.5	1.96	2.65	2.02	0	0	0.2	0	0	0	6.44	2.92	4.83	0	0.61	0	6.17	6	5.4	0	0	0	7.17	2.21	0.066667	0	4.73	0.203333	5.85667	0	GO:1990904;GO:0005840;GO:000573	CC:ribonucleoprotein complex;CC:ribosome;CC:mitochondrion;	K17411	MRPS33	------	------	ENOG4112CQI	S:Function unknown	EES19020.1	hypothetical protein SORBI_3009G042900 [Sorghum bicolor]	------	------	PF08293.14	MRP-S33	Mitochondrial ribosomal subunit S27
MSTRG.209552	0	0	0	0	0	0	4.84	4.62	8.66	0	0	0	6.78	4.17	6.65	5.24	2.49	2.42	1.64	2.11	2.07	0	0	0	0	0	6.04	0	5.86667	3.38333	1.94	0	------	------	------	------	------	------	ENOG41104JM	S:Function unknown	XP_021304132.1	uncharacterized protein LOC110430620 [Sorghum bicolor]	------	------	------	------	------
MSTRG.209589	0.92	0.98	1.4	2.87	3.71	5.1	0	0	0.18	0	0	0	1.6	2	2.14	0	0.06	0	3.02	3.57	2.07	0	0	0	1.1	3.89333	0.06	0	1.91333	0.02	2.88667	0	GO:009757	MF:glutathione oxidoreductase activity;	K03676	grxC, GLRX, GLRX2	------	------	COG0695	O:Posttranslational modification, protein turnover, chaperones	CAD6334366.1	unnamed protein product [Miscanthus lutarioriparius]	sp|Q0DK35|GRXC7_ORYSJ;	Glutaredoxin-C7 OS=Oryza sativa subsp. japonica OX=39947 GN=GRXC7 PE=3 SV=1;	PF00462.27	Glutaredoxin	Glutaredoxin
MSTRG.209671	5.06	3.19	4.64	1.72	1.23	1.1	0.11	0.07	0.1	0.15	0.13	0.31	0.91	0.77	0.7	0.38	0.2	0.07	1.08	0.78	0.68	0.94	0.73	0.48	4.29667	1.35	0.093333	0.196667	0.793333	0.216667	0.846667	0.716667	------	------	------	------	------	------	------	------	------	------	------	------	------	------	------
MSTRG.209946	5.99	1.28	2.02	3.3	2.6	4.12	0	0	0.06	0	0	0	4.35	6.8	6.27	0	0.1	0	2.9	3.71	3.37	0.11	0	0	3.09667	3.34	0.02	0	5.80667	0.033333	3.32667	0.036667	GO:0006511;GO:0071712;GO:0005783;GO:0044390;GO:0046872;GO:006163	BP:ubiquitin-dependent protein catabolic process;BP:ER-associated misfolded protein catabolic process;CC:endoplasmic reticulum;MF:ubiquitin-like protein conjugating enzyme binding;MF:metal ion binding;MF:ubiquitin protein ligase activity;	K10666	RNF5	map04141	Protein processing in endoplasmic reticulum	ENOG4111IHV	O:Posttranslational modification, protein turnover, chaperones	CAD6333553.1	unnamed protein product [Miscanthus lutarioriparius]	sp|Q09463|RNF5_CAEEL;	E3 ubiquitin ligase rnf-5 OS=Caenorhabditis elegans OX=6239 GN=rnf-5 PE=1 SV=1;	PF13923.9;PF14634.9;PF00097.28;PF13920.9;PF13639.9;PF13445.9;PF14447.9;PF12861.10;PF15227.9	zf-C3HC4_2;zf-RING_5;zf-C3HC4;zf-C3HC4_3;zf-RING_2;zf-RING_UBOX;Prok-RING_4;zf-ANAPC11;zf-C3HC4_4	Zinc finger, C3HC4 type;zinc-RING finger domain;Zinc finger, C3HC4 type;Zinc finger, C3HC4 type;Ring finger domain;RING-type zinc-finger;Prokaryotic RING finger family 4;Anaphase-promoting complex subunit 11 RING-H2 finger;zinc finger of C3HC4-type, RING
MSTRG.209949	0.65	0.67	1.7	2.84	2.33	2.96	0	0	0	0	0.02	0	0.44	0.51	0.75	0	0.04	0.01	0.41	0.63	0.35	0.03	0	0	1.00667	2.71	0	0.006667	0.566667	0.016667	0.463333	0.01	------	------	------	------	------	------	------	------	------	------	------	------	------	------	------
MSTRG.210037	3.35	4.53	3.97	0.79	1.83	1.42	0	0	0	0	0	0	3.67	2.95	2.18	0	0	0.1	1.92	1.96	2.66	0.11	0	0	3.95	1.34667	0	0	2.93333	0.033333	2.18	0.036667	------	------	------	------	------	------	ENOG410Y3MA;ENOG410YWKP	S:Function unknown;	PWZ17468.1	hypothetical protein Zm00014a_013708 [Zea mays]	------	------	------	------	------
MSTRG.210267	28.65	46.99	41.56	21.16	19.31	9.85	2.03	2.61	1.25	3.88	2.3	3.53	16.91	11.58	12.8	0.27	1.9	0.21	11.05	7.51	13.66	5.43	10.99	1.13	39.0667	16.7733	1.96333	3.23667	13.7633	0.793333	10.74	5.85	GO:009757	MF:glutathione oxidoreductase activity;	------	------	------	------	COG0695	O:Posttranslational modification, protein turnover, chaperones	NP_001147414.1	Grx_I1 - glutaredoxin subgroup III [Zea mays]	sp|P0C291|GRXS9_ORYSJ;	Monothiol glutaredoxin-S9 OS=Oryza sativa subsp. japonica OX=39947 GN=GRXS9 PE=3 SV=1;	PF00462.27	Glutaredoxin	Glutaredoxin
MSTRG.210462	202.34	117.25	96.78	87.85	53.71	69.82	195.69	295.52	314.8	105.82	151.72	110.97	276.84	368.6	298.32	274.6	650.21	320.36	405.1	458.09	362.65	57.8	33.92	127.52	138.79	70.46	268.67	122.837	314.587	415.057	408.613	73.08	GO:0071555;GO:0005576;GO:0016787;GO:004687	BP:cell wall organization;CC:extracellular region;MF:hydrolase activity;MF:metal ion binding;	------	------	------	------	ENOG4110659	O:Posttranslational modification, protein turnover, chaperones	CAD6334878.1	unnamed protein product [Miscanthus lutarioriparius]	sp|A2XZL0|MT2C_ORYSI;	Metallothionein-like protein 2C OS=Oryza sativa subsp. indica OX=39946 GN=MT2C PE=3 SV=1;	PF01439.21	Metallothio_2	Metallothionein
MSTRG.210598	4.52	8.32	4.36	0.77	1.07	1.42	0	0	0	0	0	0	0	0	0	0	0.56	0	0	0	0	0	0	0	5.73333	1.08667	0	0	0	0.186667	0	0	------	------	------	------	------	------	ENOG411049N	S:Function unknown	AGT16875.1	hypothetical protein SHCRBa_022_B01_R_180 [Saccharum hybrid cultivar R570]	------	------	------	------	------
MSTRG.210727	5.07	4.85	5.65	0.5	1.08	0.89	0.5	0.46	0.57	0	0	0	17.73	19.34	21.68	0.14	1.19	0.2	7.49	7.38	8.49	0.12	0.27	0.07	5.19	0.823333	0.51	0	19.5833	0.51	7.78667	0.153333	GO:001682	MF:lyase activity;	------	------	------	------	ENOG41120WB	S:Function unknown	CAD6334467.1	unnamed protein product [Miscanthus lutarioriparius]	sp|Q9XI31|GLYI4_ARATH;	Glyoxylase I 4 OS=Arabidopsis thaliana OX=3702 GN=GLYI4 PE=2 SV=1;	PF00903.28;PF13669.9;PF12681.10;PF18029.4	Glyoxalase;Glyoxalase_4;Glyoxalase_2;Glyoxalase_6	Glyoxalase/Bleomycin resistance protein/Dioxygenase superfamily;Glyoxalase/Bleomycin resistance protein/Dioxygenase superfamily;Glyoxalase-like domain;Glyoxalase-like domain
MSTRG.210844	5.05	2.24	4.47	1.64	1.2	1.03	0	0	0	0	0	0	1.2	0.67	0.62	0	0	0	0.71	0.66	0.52	0.08	0	0	3.92	1.29	0	0	0.83	0	0.63	0.026667	------	------	------	------	------	------	------	------	------	------	------	------	------	------	------
MSTRG.210856	10.14	5.37	9.44	2.09	3.65	4.28	0	0	0.69	0.05	0	0	20.7	30.4	19.83	0	0.38	0	23.72	21.7	19.11	0	0	0	8.31667	3.34	0.23	0.016667	23.6433	0.126667	21.51	0	------	------	K02918	RP-L35e, RPL35	map03010	Ribosome	COG0255	J:Translation, ribosomal structure and biogenesis	XP_044341015.1	uncharacterized protein LOC123061807 isoform X1 [Triticum aestivum]	sp|Q9M3D2|RL353_ARATH;	60S ribosomal protein L35-3 OS=Arabidopsis thaliana OX=3702 GN=RPL35C PE=2 SV=1;	------	------	------
MSTRG.211047	0.22	2.08	2.4	11.59	21.52	22.33	0	0	0	0.17	0.2	0.08	0.12	0.24	0.61	0	0	0	0.02	0	0.1	0	0	0.03	1.56667	18.48	0	0.15	0.323333	0	0.04	0.01	GO:0006090;GO:0016310;GO:0015979;GO:0009507;GO:0016301;GO:0046872;GO:0005524;GO:005024	BP:pyruvate metabolic process;BP:phosphorylation;BP:photosynthesis;CC:chloroplast;MF:kinase activity;MF:metal ion binding;MF:ATP binding;MF:pyruvate, phosphate dikinase activity;	K01006	ppdK	map00010;map00620;map00710	Glycolysis / Gluconeogenesis;Pyruvate metabolism;Carbon fixation in photosynthetic organisms	COG0574	G:Carbohydrate transport and metabolism	KAG0518023.1	hypothetical protein BDA96_09G139900 [Sorghum bicolor]	sp|P11155|PPDK1_MAIZE;	Pyruvate, phosphate dikinase 1, chloroplastic OS=Zea mays OX=4577 GN=PPDK1 PE=1 SV=2;	PF01326.22	PPDK_N	Pyruvate phosphate dikinase, AMP/ATP-binding domain
MSTRG.211258	19.64	2.65	1.76	1	0.67	1.45	2.06	1.52	3.34	0.07	0.27	0.13	10.87	15.59	11.95	3.33	4.41	4.16	10.07	11.59	10.46	1.89	0.06	5.52	8.01667	1.04	2.30667	0.156667	12.8033	3.96667	10.7067	2.49	GO:0016021;GO:003122	CC:integral component of membrane;CC:anchored component of membrane;	------	------	------	------	ENOG411079J;ENOG41104YD	S:Function unknown;	CAD6333256.1	unnamed protein product [Miscanthus lutarioriparius]	sp|Q9SD84|PDCB2_ARATH;	PLASMODESMATA CALLOSE-BINDING PROTEIN 2 OS=Arabidopsis thaliana OX=3702 GN=PDCB2 PE=1 SV=1;	PF07983.16	X8	X8 domain
MSTRG.211277	40.65	32.08	37.27	12.76	12.16	15.31	8.36	12.85	15.78	23.89	23.35	19.2	29.09	30.17	23.16	11.95	26.76	15.42	39.13	29.44	42.58	43.38	36.03	44.72	36.6667	13.41	12.33	22.1467	27.4733	18.0433	37.05	41.3767	GO:000574	CC:mitochondrial respiratory chain complex I;	------	------	------	------	ENOG410Y7FA	S:Function unknown	NP_001338701.1	uncharacterized protein LOC100856921 precursor [Zea mays]	------	------	------	------	------
MSTRG.211392	8.06	10.74	10.88	3.58	3.04	3.1	0	0.35	0.7	1.01	0.71	0.63	2.14	2.03	2.63	1.14	0.37	0.51	1.83	1.34	2.34	2.61	3.21	1.67	9.89333	3.24	0.35	0.783333	2.26667	0.673333	1.83667	2.49667	------	------	------	------	------	------	------	------	------	------	------	------	------	------	------
MSTRG.211427	6.78	5.67	7.34	7.18	3.97	18.6	2.06	6.57	8.15	15.29	22.83	13.66	3.84	0.98	2.04	19.89	24.08	37.05	16.7	14.04	9.54	15.25	15.22	6.16	6.59667	9.91667	5.59333	17.26	2.28667	27.0067	13.4267	12.21	GO:000686	BP:lipid transport;	------	------	------	------	ENOG410YV7D	U:Intracellular trafficking, secretion, and vesicular transport	PWZ18639.1	Non-specific lipid-transfer protein 2 [Zea mays]	sp|A2XBN5|NLTPX_ORYSI;	Non-specific lipid-transfer protein 2 OS=Oryza sativa subsp. indica OX=39946 GN=LTP-2 PE=3 SV=2;	------	------	------
MSTRG.211585	5.08	5.41	6.09	17.86	16.05	16.78	0	0	0	0	0	0	4.52	2.72	4.22	0	0.32	0	7.2	7.72	7.76	0	0	0	5.52667	16.8967	0	0	3.82	0.106667	7.56	0	------	------	------	------	------	------	------	------	------	------	------	------	------	------	------
MSTRG.212000	12.37	6.52	7.6	3.95	2.31	2.01	0	0.33	0.22	0.63	0.44	0.27	6.71	3.16	3.51	0.66	0.23	0	7.17	4.15	9.34	1.36	1.41	0.84	8.83	2.75667	0.183333	0.446667	4.46	0.296667	6.88667	1.20333	GO:0005743;GO:0070469;GO:000574	CC:mitochondrial inner membrane;CC:respiratory chain;CC:mitochondrial respiratory chain complex I;	K03946	NDUFA2	map00190	Oxidative phosphorylation	ENOG41124JV	I:Lipid transport and metabolism	NP_001150163.1	NADH-ubiquinone oxidoreductase 10.5 kDa subunit [Zea mays]	------	------	------	------	------
MSTRG.212008	6.47	3.23	4.95	2.17	3.56	2.36	1.8	3.82	3.88	2.91	1.56	4.66	7.35	5.9	4.92	1.34	1.44	2.86	2.19	1.58	0.71	5.26	6.46	3.27	4.88333	2.69667	3.16667	3.04333	6.05667	1.88	1.49333	4.99667	GO:0048367;GO:0008285;GO:000588	BP:shoot system development;BP:negative regulation of cell proliferation;CC:plasma membrane;	------	------	------	------	ENOG410ZD85	S:Function unknown	TVU17209.1	hypothetical protein EJB05_33228, partial [Eragrostis curvula]	sp|Q6IM91|DVL10_ARATH;	Small polypeptide DEVIL 10 OS=Arabidopsis thaliana OX=3702 GN=DVL10 PE=3 SV=1;	PF08137.15;PF15845.8	DVL;NICE-1	DVL family;Cysteine-rich C-terminal 1 family
MSTRG.212027	6.23	4.54	7.87	1.52	0.7	1.87	2.76	2.44	3	0.46	0.51	0.92	20.94	17.14	25.55	0.73	0.74	0.59	5.58	4.61	4.34	3.13	1.76	1.12	6.21333	1.36333	2.73333	0.63	21.21	0.686667	4.84333	2.00333	------	------	------	------	------	------	ENOG41105ZM	S:Function unknown	XP_002439406.1	uncharacterized protein LOC8065892 [Sorghum bicolor]	------	------	------	------	------
MSTRG.212058	3.59	3.42	3.04	1.72	1.17	1.78	0	0	0	0	0	0	2.69	2.08	1.77	0	0	0	2.44	1.74	1.71	0	0	0	3.35	1.55667	0	0	2.18	0	1.96333	0	GO:0010150;GO:0009631;GO:0048364;GO:0006355;GO:001659	BP:leaf senescence;BP:cold acclimation;BP:root development;BP:regulation of transcription, DNA-templated;CC:mediator complex;	------	------	------	------	ENOG4111V2K	S:Function unknown	CAD6334324.1	unnamed protein product [Miscanthus lutarioriparius]	sp|Q84VW5|MED32_ARATH;	Mediator of RNA polymerase II transcription subunit 32 OS=Arabidopsis thaliana OX=3702 GN=MED32 PE=1 SV=1;	------	------	------
MSTRG.212135	8.31	10.86	36.79	114.6	92.28	62.65	0	0	0	0	0	0	24.78	0.86	49.61	0	0	0	17.6	33.7	11.61	0	0	0	18.6533	89.8433	0	0	25.0833	0	20.97	0	GO:0050896;GO:0005634;GO:0003700;GO:004356	BP:response to stimulus;CC:nucleus;MF:transcription factor activity, sequence-specific DNA binding;MF:sequence-specific DNA binding;	K13424	WRKY33	map04016;map04626	MAPK signaling pathway - plant;Plant-pathogen interaction	ENOG4112BTF;ENOG4111451	K:Transcription;S:Function unknown	CAD6272384.1	unnamed protein product [Miscanthus lutarioriparius]	sp|Q6IEQ7|WRK24_ORYSJ;	WRKY transcription factor WRKY24 OS=Oryza sativa subsp. japonica OX=39947 GN=WRKY24 PE=2 SV=1;	------	------	------
MSTRG.212156	1.39	1.44	3.08	5.31	5.7	4.74	0	0	0	1.26	0.88	0.77	0.24	0.05	0.15	0.12	0	0	0.25	0.23	0.19	0.67	1.14	0.73	1.97	5.25	0	0.97	0.146667	0.04	0.223333	0.846667	GO:0046033;GO:0032264;GO:0006188;GO:0005829;GO:0046872;GO:000387	BP:AMP metabolic process;BP:IMP salvage;BP:IMP biosynthetic process;CC:cytosol;MF:metal ion binding;MF:AMP deaminase activity;	K01490	AMPD	map01232;map00230	Nucleotide metabolism;Purine metabolism	COG1816	F:Nucleotide transport and metabolism	CAD6334117.1	unnamed protein product [Miscanthus lutarioriparius]	sp|Q84NP7|AMPD_ORYSJ;	Probable AMP deaminase OS=Oryza sativa subsp. japonica OX=39947 GN=AMPD PE=2 SV=1;	PF19326.2;PF00962.25	AMP_deaminase;A_deaminase	AMP deaminase;Adenosine deaminase
MSTRG.212435	4.82	4.23	5.18	1.47	2.03	2.78	0.08	0.6	0.44	0.42	0.64	0.35	1.96	1.73	1.79	0.17	0.31	0.37	2.42	1.89	2.42	1.95	0.96	1.58	4.74333	2.09333	0.373333	0.47	1.82667	0.283333	2.24333	1.49667	GO:0051536;GO:004687	MF:iron-sulfur cluster binding;MF:metal ion binding;	------	------	------	------	COG1142	C:Energy production and conversion	XP_020570722.1	uncharacterized protein LOC110017905 isoform X3 [Phalaenopsis equestris]	------	------	------	------	------
MSTRG.212463	0.17	0.24	0.21	0.12	0.46	0.44	3.84	4.18	3.95	0	0.55	0	19.85	10.77	19.1	2.71	1.82	3.48	5.78	8.9	5.54	0.25	0.05	0	0.206667	0.34	3.99	0.183333	16.5733	2.67	6.74	0.1	------	------	------	------	------	------	ENOG410ZCPF	S:Function unknown	KAG0518368.1	hypothetical protein BDA96_09G169500 [Sorghum bicolor]	------	------	------	------	------
MSTRG.212501	9.92	15.65	12.69	39.87	31.14	38.22	0	0	0	0	0	0.04	6.45	6.82	6.14	0	0.11	0	11.41	11.43	9.11	0	0	0	12.7533	36.41	0	0.013333	6.47	0.036667	10.65	0	------	------	------	------	------	------	ENOG411080G;ENOG41107F8	S:Function unknown;	CAD6333594.1	unnamed protein product [Miscanthus lutarioriparius]	------	------	------	------	------
MSTRG.212579	44.38	19.92	28.03	6.53	7.48	7.11	0.89	1.31	1.54	0.17	0.25	0.3	63.86	73.02	55.62	1.02	3.19	0.59	67.49	55.56	61.35	2.08	0.73	2.14	30.7767	7.04	1.24667	0.24	64.1667	1.6	61.4667	1.65	GO:0006412;GO:0022627;GO:0016021;GO:1990904;GO:0005840;GO:0003735;GO:000372	BP:translation;CC:cytosolic small ribosomal subunit;CC:integral component of membrane;CC:ribonucleoprotein complex;CC:ribosome;MF:structural constituent of ribosome;MF:mRNA binding;	K02976	RP-S26e, RPS26	map03010	Ribosome	COG4830	J:Translation, ribosomal structure and biogenesis	XP_006644924.1	40S ribosomal protein S26 [Oryza brachyantha]	sp|P49216|RS26_ORYSJ;	40S ribosomal protein S26 OS=Oryza sativa subsp. japonica OX=39947 GN=RPS26 PE=2 SV=2;	------	------	------
MSTRG.212662	8.31	10.46	14.89	3.99	3.7	4.19	2.56	5.03	5.02	4.71	3.4	2.3	9.28	7.07	9.85	3.69	4.39	5.17	7.83	6.38	7.18	7.35	7.3	5.15	11.22	3.96	4.20333	3.47	8.73333	4.41667	7.13	6.6	------	------	------	------	------	------	ENOG410Y3MA;ENOG410YWKP	S:Function unknown;	PWZ17468.1	hypothetical protein Zm00014a_013708 [Zea mays]	------	------	------	------	------
MSTRG.212689	38.49	5.38	5.25	2.76	2.72	1.84	0	0	0	0	0	0	12.89	25.85	15.49	0	0.93	0.1	14.77	18.03	16.5	0.15	0	0	16.3733	2.44	0	0	18.0767	0.343333	16.4333	0.05	GO:0016021;GO:003122	CC:integral component of membrane;CC:anchored component of membrane;	------	------	------	------	ENOG411079J	S:Function unknown	CAD6333256.1	unnamed protein product [Miscanthus lutarioriparius]	------	------	------	------	------
MSTRG.212711	17.65	11.92	20.57	6.37	5.43	4.54	3.6	7.05	6.28	11.45	12.35	9.93	9.11	8.3	6.78	5.14	7.68	4.85	11.39	9.75	10.87	26.02	21.86	25.02	16.7133	5.44667	5.64333	11.2433	8.06333	5.89	10.67	24.3	GO:000574	CC:mitochondrial respiratory chain complex I;	------	------	------	------	ENOG410Y7FA	S:Function unknown	NP_001338701.1	uncharacterized protein LOC100856921 precursor [Zea mays]	------	------	------	------	------
MSTRG.212761	17.26	8.3	9.43	6.56	4.93	5.8	2.15	4.42	4.76	8.32	7.41	6.47	12.71	8.12	7.74	4.29	4.3	5.84	14.64	9.2	16.06	10.65	7.68	11.62	11.6633	5.76333	3.77667	7.4	9.52333	4.81	13.3	9.98333	GO:001602	CC:integral component of membrane;	------	------	------	------	ENOG410ZBZM	S:Function unknown	CAD6333063.1	unnamed protein product [Miscanthus lutarioriparius]	------	------	------	------	------
MSTRG.212782	30.87	18.43	20.48	12.67	12.07	10.99	7.45	11.23	14.12	6.52	10.43	6.05	28.99	19.97	18.31	12.43	16.12	9.16	41.17	30.33	38.49	14.73	9.96	16.72	23.26	11.91	10.9333	7.66667	22.4233	12.57	36.6633	13.8033	GO:0006412;GO:0016021;GO:0005840;GO:000373	BP:translation;CC:integral component of membrane;CC:ribosome;MF:structural constituent of ribosome;	------	------	------	------	ENOG410YYM4	S:Function unknown	XP_035816127.1	uncharacterized protein LOC118471917 [Zea mays]	------	------	------	------	------
MSTRG.212863	20.73	8.86	11.09	5.92	7.17	6.74	0	0	0.17	0.03	0	0	24.6	25.32	21.98	0.24	0.48	0.11	19.04	21.3	21.36	0.13	0	0.1	13.56	6.61	0.056667	0.01	23.9667	0.276667	20.5667	0.076667	GO:0006099;GO:0006108;GO:0005737;GO:0005739;GO:003006	BP:tricarboxylic acid cycle;BP:malate metabolic process;CC:cytoplasm;CC:mitochondrion;MF:L-malate dehydrogenase activity;	K00026	MDH2	map00020;map00630;map00620;map00710;map00270	Citrate cycle (TCA cycle);Glyoxylate and dicarboxylate metabolism;Pyruvate metabolism;Carbon fixation in photosynthetic organisms;Cysteine and methionine metabolism	COG0039	C:Energy production and conversion	CAD6271120.1	unnamed protein product [Miscanthus lutarioriparius]	sp|P17783|MDHM_CITLA;	Malate dehydrogenase, mitochondrial OS=Citrullus lanatus OX=3654 GN=MMDH PE=1 SV=1;	PF02866.21;PF00056.26;PF01073.22	Ldh_1_C;Ldh_1_N;3Beta_HSD	lactate/malate dehydrogenase, alpha/beta C-terminal domain;lactate/malate dehydrogenase, NAD binding domain;3-beta hydroxysteroid dehydrogenase/isomerase family
MSTRG.213067	8	8	7.04	1.49	1.24	1.01	0	0	0	0	0	0	1.61	2.13	2.07	0	0.1	0	1.1	1.02	1.33	0.03	0	0	7.68	1.24667	0	0	1.93667	0.033333	1.15	0.01	------	------	------	------	------	------	------	------	------	------	------	------	------	------	------
MSTRG.213076	18.51	2.82	2.28	1.47	1.22	0.5	25.6	34.19	47.27	1.62	1.16	0.92	65.65	73.6	68.74	53.07	31.54	40.95	52.73	63.61	46.2	6.23	1.34	16.5	7.87	1.06333	35.6867	1.23333	69.33	41.8533	54.18	8.02333	------	------	------	------	------	------	ENOG410ZKR3	S:Function unknown	CAD6242334.1	unnamed protein product [Miscanthus lutarioriparius]	sp|O65660|PLAT1_ARATH;	PLAT domain-containing protein 1 OS=Arabidopsis thaliana OX=3702 GN=PLAT1 PE=1 SV=1;	PF06232.14	ATS3	Embryo-specific protein 3,
MSTRG.213176	11.29	5.54	5.3	10.79	14.17	14.94	0.05	0.3	0.04	0.36	0.19	0.11	4.98	4.61	3.46	0.16	0.86	0.05	14.99	10.97	12.59	0.26	0.05	0	7.37667	13.3	0.13	0.22	4.35	0.356667	12.85	0.103333	GO:0006468;GO:0018105;GO:0035556;GO:0046777;GO:0005737;GO:0005634;GO:0004683;GO:0009931;GO:0004674;GO:0005516;GO:000552	BP:protein phosphorylation;BP:peptidyl-serine phosphorylation;BP:intracellular signal transduction;BP:protein autophosphorylation;CC:cytoplasm;CC:nucleus;MF:calmodulin-dependent protein kinase activity;MF:calcium-dependent protein serine/threonine kinase activity;MF:protein serine/threonine kinase activity;MF:calmodulin binding;MF:ATP binding;	------	------	------	------	ENOG410XRMJ	T:Signal transduction mechanisms	CAD6243461.1	unnamed protein product [Miscanthus lutarioriparius]	sp|Q9SPK4|PPCK1_ARATH;	Phosphoenolpyruvate carboxylase kinase 1 OS=Arabidopsis thaliana OX=3702 GN=PPCK1 PE=1 SV=1;	PF00069.28;PF07714.20;PF06293.17	Pkinase;PK_Tyr_Ser-Thr;Kdo	Protein kinase domain;Protein tyrosine and serine/threonine kinase;Lipopolysaccharide kinase
MSTRG.213267	0	0.04	0	0	0	0.15	0	0	0.12	0	0	0	23.39	29.3	31.48	0	0	0	16.06	19.15	16.07	0	0	0	0.013333	0.05	0.04	0	28.0567	0	17.0933	0	------	------	------	------	------	------	------	------	KAG2548734.1	hypothetical protein PVAP13_9KG218885 [Panicum virgatum]	------	------	------	------	------
Npp.01A000110.1	53.2	16.84	8.78	17.19	5.16	2.43	1.8	1.28	2.31	0	0	0	71.64	71.16	59.86	0.01	6.12	0.41	31.99	22.73	39.86	0.1	0	0.04	26.2733	8.26	1.79667	0	67.5533	2.18	31.5267	0.046667	------	------	------	------	------	------	ENOG41104IA	S:Function unknown	CAD6242299.1	unnamed protein product [Miscanthus lutarioriparius]	------	------	------	------	------
Npp.01A000240.1	0.37	0.38	0.2	1.09	1.05	1.12	0	0.04	0	0	0	0	1.24	0.92	1.09	0	0.2	0	3.09	3.07	2.73	0	0	0	0.316667	1.08667	0.013333	0	1.08333	0.066667	2.96333	0	------	------	------	------	------	------	ENOG410YDUZ	S:Function unknown	CAD6335198.1	unnamed protein product [Miscanthus lutarioriparius]	------	------	PF04784.17;PF14389.9	DUF547;Lzipper-MIP1	Protein of unknown function, DUF547;Leucine-zipper of ternary complex factor MIP1
Npp.01A000700.1	2.86	3.04	2.43	17.84	17.64	23.73	0	0	0	0	0	0	30.56	17.2	24.85	0.06	1.11	0	8.73	7.56	9.19	0	0	0	2.77667	19.7367	0	0	24.2033	0.39	8.49333	0	GO:0005829;GO:0061929;GO:001674	CC:cytosol;MF:gamma-glutamylaminecyclotransferase activity;MF:transferase activity;	K19761	GGACT	------	------	ENOG4111N8W	S:Function unknown	CAD6207724.1	unnamed protein product [Miscanthus lutarioriparius]	sp|Q9M8T3|Y2910_ARATH;	Putative gamma-glutamylcyclotransferase At3g02910 OS=Arabidopsis thaliana OX=3702 GN=At3g02910 PE=2 SV=2;	PF06094.15;PF13772.9	GGACT;AIG2_2	Gamma-glutamyl cyclotransferase, AIG2-like;AIG2-like family
Npp.01A001520.1	5.72	3.26	5.07	2.78	1.81	1.76	0.22	0	0.17	0.28	0.16	0.48	1.9	0.39	1.87	0	0.02	0	1.75	0.6	0.86	0.42	1.05	0.69	4.68333	2.11667	0.13	0.306667	1.38667	0.006667	1.07	0.72	GO:0006376;GO:0005685;GO:0071004;GO:000372	BP:mRNA splice site selection;CC:U1 snRNP;CC:U2-type prespliceosome;MF:mRNA binding;	------	------	------	------	COG5200	A:RNA processing and modification	ACF87613.1	unknown [Zea mays]	sp|Q9Y383|LC7L2_HUMAN;	Putative RNA-binding protein Luc7-like 2 OS=Homo sapiens OX=9606 GN=LUC7L2 PE=1 SV=2;	PF03194.18	LUC7	LUC7 N_terminus
Npp.01A001920.1	0.63	2.01	1.43	6.36	4.89	4.63	0	0.03	0	0	0.14	0.35	3.2	3.16	2.97	0	0.06	0	5.24	6.52	6.4	0	0	0	1.35667	5.29333	0.01	0.163333	3.11	0.02	6.05333	0	GO:0072488;GO:0005886;GO:0005887;GO:000851	BP:ammonium transmembrane transport;CC:plasma membrane;CC:integral component of plasma membrane;MF:ammonium transmembrane transporter activity;	K03320	amt, AMT, MEP	------	------	COG0004	P:Inorganic ion transport and metabolism	XP_002466132.1	ammonium transporter 3 member 2 [Sorghum bicolor]	sp|Q851M9|AMT32_ORYSJ;	Ammonium transporter 3 member 2 OS=Oryza sativa subsp. japonica OX=39947 GN=AMT3-2 PE=2 SV=1;	PF00909.24	Ammonium_transp	Ammonium Transporter Family
Npp.01A002010.1	5.54	2.24	3.19	1.59	1.85	2.05	0.19	0.03	0.27	0.05	0.07	0	7.51	8.12	6.38	0.1	0.36	0.06	4.38	4.61	4.85	0.09	0	0.17	3.65667	1.83	0.163333	0.04	7.33667	0.173333	4.61333	0.086667	GO:0006414;GO:0006412;GO:1990904;GO:0003924;GO:0003746;GO:0043022;GO:000552	BP:translational elongation;BP:translation;CC:ribonucleoprotein complex;MF:GTPase activity;MF:translation elongation factor activity;MF:ribosome binding;MF:GTP binding;	K03234	EEF2	------	------	COG0480	J:Translation, ribosomal structure and biogenesis	CAD6215347.1	unnamed protein product [Miscanthus lutarioriparius]	sp|Q9ASR1|EF2_ARATH;	Elongation factor 2 OS=Arabidopsis thaliana OX=3702 GN=LOS1 PE=1 SV=1;	PF00009.30;PF03764.21;PF00679.27;PF14492.9;PF03144.28	GTP_EFTU;EFG_IV;EFG_C;EFG_III;GTP_EFTU_D2	Elongation factor Tu GTP binding domain;Elongation factor G, domain IV;Elongation factor G C-terminus;Elongation Factor G, domain III;Elongation factor Tu domain 2
Npp.01A002020.1	5.49	2.12	4.17	2.15	1.84	2.01	0.25	0.02	0.26	0.09	0.18	0.08	9.04	10.19	8.29	0.13	0.36	0.17	4.38	6.65	4.1	0.06	0	0.09	3.92667	2	0.176667	0.116667	9.17333	0.22	5.04333	0.05	GO:0006414;GO:0006412;GO:1990904;GO:0003924;GO:0003746;GO:0043022;GO:000552	BP:translational elongation;BP:translation;CC:ribonucleoprotein complex;MF:GTPase activity;MF:translation elongation factor activity;MF:ribosome binding;MF:GTP binding;	K03234	EEF2	------	------	COG0480	J:Translation, ribosomal structure and biogenesis	CAD6215347.1	unnamed protein product [Miscanthus lutarioriparius]	sp|Q9ASR1|EF2_ARATH;	Elongation factor 2 OS=Arabidopsis thaliana OX=3702 GN=LOS1 PE=1 SV=1;	PF00009.30;PF03764.21;PF00679.27;PF14492.9;PF03144.28	GTP_EFTU;EFG_IV;EFG_C;EFG_III;GTP_EFTU_D2	Elongation factor Tu GTP binding domain;Elongation factor G, domain IV;Elongation factor G C-terminus;Elongation Factor G, domain III;Elongation factor Tu domain 2
Npp.01A002190.1	0.09	0	0	0	0.13	0	5.34	7.77	6.79	0	0	0	11.03	9.48	7.52	2.76	2.4	5.27	4.38	3.02	2.51	0.12	0	0	0.03	0.043333	6.63333	0	9.34333	3.47667	3.30333	0.04	GO:001602	CC:integral component of membrane;	------	------	------	------	ENOG410XUTP;ENOG410Y74Y;ENOG410YK39	S:Function unknown;	CAD6207508.1	unnamed protein product [Miscanthus lutarioriparius]	sp|D9HP26|CNR10_MAIZE;	Cell number regulator 10 OS=Zea mays OX=4577 GN=CNR10 PE=2 SV=1;	PF04749.20	PLAC8	PLAC8 family
Npp.01A002440.1	12.85	13.13	19.17	1.95	1.56	1.57	1.14	0.93	0.49	0.45	1.25	1.27	4.65	2.92	3.41	0.57	1	0.58	3.59	2.98	2.91	4.94	7.17	3.46	15.05	1.69333	0.853333	0.99	3.66	0.716667	3.16	5.19	GO:0003723;GO:000827	MF:RNA binding;MF:zinc ion binding;	------	------	------	------	COG0724;ENOG41121QZ	S:Function unknown;	CAD6215335.1	unnamed protein product [Miscanthus lutarioriparius]	sp|Q9LIN3|RZ1A_ARATH;	Glycine-rich RNA-binding protein RZ1A OS=Arabidopsis thaliana OX=3702 GN=RZ1A PE=1 SV=1;	PF00076.25	RRM_1	RNA recognition motif.
Npp.01A002570.1	1.66	1.07	2.16	4.01	3.23	4.22	0	0	0.32	0.15	0.06	0	0.96	1.03	1.23	0.05	0	0	1.73	1.72	1.81	0.07	0	0.07	1.63	3.82	0.106667	0.07	1.07333	0.016667	1.75333	0.046667	GO:0035970;GO:0017018;GO:0046872;GO:000472	BP:peptidyl-threonine dephosphorylation;MF:myosin phosphatase activity;MF:metal ion binding;MF:protein serine/threonine phosphatase activity;	K01102	PDP	------	------	COG0631	T:Signal transduction mechanisms	CAD6207467.1	unnamed protein product [Miscanthus lutarioriparius]	sp|Q7Y138|P2C36_ORYSJ;	Probable protein phosphatase 2C 36 OS=Oryza sativa subsp. japonica OX=39947 GN=Os03g0832400 PE=2 SV=1;	PF00481.24;PF13672.9	PP2C;PP2C_2	Protein phosphatase 2C;Protein phosphatase 2C
Npp.01A003080.1	2.85	3.06	2.88	1.77	1.25	1.06	0	0	0	0	0	0	1.6	0.24	1.1	0	0	0	2.01	1.43	2.48	0	0	0	2.93	1.36	0	0	0.98	0	1.97333	0	GO:0006486;GO:0071555;GO:0006506;GO:0035269;GO:0019348;GO:0005783;GO:0005789;GO:0000139;GO:000458	BP:protein glycosylation;BP:cell wall organization;BP:GPI anchor biosynthetic process;BP:protein O-linked mannosylation;BP:dolichol metabolic process;CC:endoplasmic reticulum;CC:endoplasmic reticulum membrane;CC:Golgi membrane;MF:dolichyl-phosphate beta-D-mannosyltransferase activity;	K00721	DPM1	map00510	N-Glycan biosynthesis	COG0463	M:Cell wall/membrane/envelope biogenesis	CAD6215253.1	unnamed protein product [Miscanthus lutarioriparius]	sp|Q9LM93|DPM1_ARATH;	Dolichol-phosphate mannosyltransferase subunit 1 OS=Arabidopsis thaliana OX=3702 GN=DPMS1 PE=1 SV=1;	PF00535.29;PF13641.9;PF13506.9;PF10111.12	Glycos_transf_2;Glyco_tranf_2_3;Glyco_transf_21;Glyco_tranf_2_2	Glycosyl transferase family 2;Glycosyltransferase like family 2;Glycosyl transferase family 21;Glycosyltransferase like family 2
Npp.01A003190.1	3.11	5.66	12.74	1.59	0.82	0.6	0	0	0	0	0	0	5.26	3.59	5.74	0	0.25	0	2.05	1.36	1.51	0.12	0	0	7.17	1.00333	0	0	4.86333	0.083333	1.64	0.04	GO:0005576;GO:000486	CC:extracellular region;MF:serine-type endopeptidase inhibitor activity;	------	------	------	------	ENOG4111A1K	S:Function unknown	XP_021312065.1	Bowman-Birk type trypsin inhibitor isoform X2 [Sorghum bicolor]	sp|P81713|IBB3_WHEAT;	Bowman-Birk type trypsin inhibitor OS=Triticum aestivum OX=4565 PE=1 SV=1;	PF00228.23	Bowman-Birk_leg	Bowman-Birk serine protease inhibitor family
Npp.01A003200.1	1.08	1.32	1.66	4.69	4.73	4.26	0.03	0	0.03	0	0	0	0.19	0.07	0.16	0	0	0	0.13	0.09	0.13	0	0.02	0.03	1.35333	4.56	0.02	0	0.14	0	0.116667	0.016667	GO:1904659;GO:0055085;GO:0016021;GO:0016020;GO:0005355;GO:001529	BP:glucose transmembrane transport;BP:transmembrane transport;CC:integral component of membrane;CC:membrane;MF:glucose transmembrane transporter activity;MF:symporter activity;	------	------	------	------	ENOG410XNQK	G:Carbohydrate transport and metabolism	AQK61870.1	D-xylose-proton symporter-like 3 chloroplastic [Zea mays]	sp|Q0WWW9|XYLL3_ARATH;	D-xylose-proton symporter-like 3, chloroplastic OS=Arabidopsis thaliana OX=3702 GN=At5g59250 PE=1 SV=2;	PF00083.27;PF07690.19;PF06609.16	Sugar_tr;MFS_1;TRI12	Sugar;Major Facilitator Superfamily;Fungal trichothecene efflux pump
Npp.01A004450.1	4.41	7.68	8.78	21.7	27.06	23.92	0.62	0.9	0.79	5.22	6.36	4.97	5.01	5.83	5.43	2.74	3.87	2.24	14.94	16.06	11.03	3.14	2.92	1.31	6.95667	24.2267	0.77	5.51667	5.42333	2.95	14.01	2.45667	GO:0009833;GO:0030244;GO:0071555;GO:0016021;GO:0005886;GO:0016760;GO:0016759;GO:004687	BP:plant-type primary cell wall biogenesis;BP:cellulose biosynthetic process;BP:cell wall organization;CC:integral component of membrane;CC:plasma membrane;MF:cellulose synthas;MF:cellulose synthase activity;MF:metal ion binding;	------	------	------	------	ENOG410YBQG	S:Function unknown	CAD6207226.1	unnamed protein product [Miscanthus lutarioriparius]	sp|Q7XII4|REM41_ORYSJ;	Remorin 4.1 OS=Oryza sativa subsp. japonica OX=39947 GN=REM4.1 PE=1 SV=1;	PF03763.16;PF05300.14	Remorin_C;MIC19_MIC25	Remorin, C-terminal region;MICOS complex subunit MIC19/MIC25
Npp.01A004470.1	9.21	8.47	17.42	1.78	4.33	5.44	1.9	4.37	4.01	2.36	2.89	1.45	9.64	10.82	10.43	5.09	3.16	5.07	9.25	9.75	4.68	6.64	2.71	6.3	11.7	3.85	3.42667	2.23333	10.2967	4.44	7.89333	5.21667	GO:0006468;GO:0006952;GO:0051707;GO:0016021;GO:0043531;GO:0004672;GO:000552	BP:protein phosphorylation;BP:defense response;BP:response to other organism;CC:integral component of membrane;MF:ADP binding;MF:protein kinase activity;MF:ATP binding;	------	------	------	------	COG4886	S:Function unknown	CAD6215091.1	unnamed protein product [Miscanthus lutarioriparius]	sp|Q9STE7|R13L3_ARATH;	Putative disease resistance RPP13-like protein 3 OS=Arabidopsis thaliana OX=3702 GN=RPP13L3 PE=3 SV=1;	PF00931.25;PF13191.9;PF13173.9;PF13401.9	NB-ARC;AAA_16;AAA_14;AAA_22	NB-ARC domain;AAA ATPase domain;AAA domain;AAA domain
Npp.01A004580.1	60.46	26.32	33.05	12.25	10.28	14.05	0.84	4.84	4.8	1.23	2.02	0	54.76	69.81	58.1	2.22	7.42	7.13	39.53	43.08	38.8	1.04	1.9	7.2	39.9433	12.1933	3.49333	1.08333	60.89	5.59	40.47	3.38	GO:0006412;GO:0022627;GO:0015935;GO:0003735;GO:0003723;GO:000372	BP:translation;CC:cytosolic small ribosomal subunit;CC:small ribosomal subunit;MF:structural constituent of ribosome;MF:RNA binding;MF:mRNA binding;	K02981	RP-S2e, RPS2	map03010	Ribosome	COG0098	J:Translation, ribosomal structure and biogenesis	CAD6207199.1	unnamed protein product [Miscanthus lutarioriparius]	sp|Q9SCM3|RS24_ARATH;	40S ribosomal protein S2-4 OS=Arabidopsis thaliana OX=3702 GN=RPS2D PE=2 SV=1;	PF00333.23;PF03719.18	Ribosomal_S5;Ribosomal_S5_C	Ribosomal protein S5, N-terminal domain;Ribosomal protein S5, C-terminal domain
Npp.01A004770.1	1.22	1.39	2.02	3.65	4.67	5.39	0.74	0.56	0.73	0.61	0.99	1.37	0.71	0.48	2.38	0.94	1.07	0.97	0.81	1.35	2.62	0.47	0.3	0.4	1.54333	4.57	0.676667	0.99	1.19	0.993333	1.59333	0.39	GO:001602	CC:integral component of membrane;	------	------	------	------	ENOG4111M6Z	O:Posttranslational modification, protein turnover, chaperones	CAD6215057.1	unnamed protein product [Miscanthus lutarioriparius]	sp|Q84M47|APRL5_ORYSJ;	5'-adenylylsulfate reductase-like 5 OS=Oryza sativa subsp. japonica OX=39947 GN=APRL5 PE=2 SV=1;	PF00085.23	Thioredoxin	Thioredoxin
Npp.01A005150.1	0.35	1.26	1.1	0.81	1.42	1.77	0	0.02	0	0	0	0.03	4.19	3.54	4.5	0	0.09	0.04	2.21	2.36	2.37	0.04	0	0	0.903333	1.33333	0.006667	0.01	4.07667	0.043333	2.31333	0.013333	GO:0006950;GO:0016021;GO:0016887;GO:000552	BP:response to stress;CC:integral component of membrane;MF:ATPase activity;MF:ATP binding;	------	------	------	------	COG0465	O:Posttranslational modification, protein turnover, chaperones	CAD6215028.1	unnamed protein product [Miscanthus lutarioriparius]	sp|Q9FLD5|ASD_ARATH;	AAA-ATPase ASD, mitochondrial OS=Arabidopsis thaliana OX=3702 GN=AATP1 PE=1 SV=1;	PF14363.9;PF00004.32;PF13191.9	AAA_assoc;AAA;AAA_16	Domain associated at C-terminal with AAA;ATPase family associated with various cellular activities;AAA ATPase domain
Npp.01A006100.1	4.88	5.65	5.15	2.56	2.67	1.93	0	0.06	0	0	0	0	8.37	4.05	3.94	0.02	0.97	0	7.71	5.62	5.45	0	0	0	5.22667	2.38667	0.02	0	5.45333	0.33	6.26	0	GO:0006995;GO:1901698;GO:0006520;GO:0006538;GO:0005739;GO:0016639;GO:0004352;GO:0000166;GO:000435	BP:cellular response to nitrogen starvation;BP:response to nitrogen compound;BP:cellular amino acid metabolic process;BP:glutamate catabolic process;CC:mitochondrion;MF:oxidoreductase activity, acting on the CH-NH2 group of donors, NAD or NADP as acceptor;MF:glutamate dehydrogenas;MF:nucleotide binding;MF:glutamate dehydrogenas;	K00261	GLUD1_2, gdhA	map00220;map00250;map00910	Arginine biosynthesis;Alanine, aspartate and glutamate metabolism;Nitrogen metabolism	COG0334	E:Amino acid transport and metabolism	XP_021312008.1	glutamate dehydrogenase [Sorghum bicolor]	sp|Q43260|DHE3_MAIZE;	Glutamate dehydrogenase OS=Zea mays OX=4577 GN=GDH1 PE=1 SV=1;	PF00208.24;PF02812.21	ELFV_dehydrog;ELFV_dehydrog_N	Glutamate/Leucine/Phenylalanine/Valine dehydrogenase;Glu/Leu/Phe/Val dehydrogenase, dimerisation domain
Npp.01A006880.1	47.69	149.93	153.78	10.01	15.51	5.96	0	0	0	0	0	0	15.8	21.22	24.08	0.04	3.84	0	18.64	28.79	25.59	0.16	0.04	0	117.133	10.4933	0	0	20.3667	1.29333	24.34	0.066667	GO:0042221;GO:0006749;GO:0005737;GO:000436	BP:response to chemical;BP:glutathione metabolic process;CC:cytoplasm;MF:glutathione transferase activity;	K00799	GST, gst	map00480	Glutathione metabolism	ENOG410XSIX	O:Posttranslational modification, protein turnover, chaperones	CAD6214894.1	unnamed protein product [Miscanthus lutarioriparius]	sp|Q10CE7|GSTU1_ORYSJ;	Probable glutathione S-transferase GSTU1 OS=Oryza sativa subsp. japonica OX=39947 GN=GSTU1 PE=1 SV=1;	PF13417.9;PF02798.23;PF13409.9;PF13410.9;PF00043.28;PF14497.9;PF16865.8	GST_N_3;GST_N;GST_N_2;GST_C_2;GST_C;GST_C_3;GST_C_5	Glutathione S-transferase, N-terminal domain;Glutathione S-transferase, N-terminal domain;Glutathione S-transferase, N-terminal domain;Glutathione S-transferase, C-terminal domain;Glutathione S-transferase, C-terminal domain;Glutathione S-transferase, C-terminal domain;Glutathione S-transferase, C-terminal domain
Npp.01A007010.1	2.01	0.89	0.92	0.45	0.41	0.35	2.53	2.12	1.21	0	0.06	0	112.42	75.49	71.73	0.51	0.29	0.31	8.23	5.06	9.22	0.12	0.04	0.22	1.27333	0.403333	1.95333	0.02	86.5467	0.37	7.50333	0.126667	GO:0015979;GO:0009507;GO:0016491;GO:0000166;GO:000432	BP:photosynthesis;CC:chloroplast;MF:oxidoreductase activity;MF:nucleotide binding;MF:ferredoxin-NADP+ reductase activity;	K02641	petH	map00195	Photosynthesis	COG0369	P:Inorganic ion transport and metabolism	XP_002463784.1	ferredoxin--NADP reductase, root isozyme, chloroplastic [Sorghum bicolor]	sp|P41345|FENRO_ORYSJ;	Ferredoxin--NADP reductase, root isozyme, chloroplastic OS=Oryza sativa subsp. japonica OX=39947 GN=Os03g0784700 PE=1 SV=1;	PF00175.24	NAD_binding_1	Oxidoreductase NAD-binding domain
Npp.01A007270.1	12.09	14.78	13.4	32.76	42.88	29.12	3.92	5.03	3.89	8.07	8.79	10.12	23.96	9.64	14.53	3.39	8.63	3.41	18.51	12.97	13.84	6.24	8.39	3.48	13.4233	34.92	4.28	8.99333	16.0433	5.14333	15.1067	6.03667	GO:0030042;GO:0005737;GO:0015629;GO:0003779;GO:005101	BP:actin filament depolymerization;CC:cytoplasm;CC:actin cytoskeleton;MF:actin binding;MF:actin filament binding;	K05765	CFL	------	------	ENOG41122P5	S:Function unknown	PAN44651.2	hypothetical protein PAHAL_9G064900, partial [Panicum hallii]	sp|Q9AY76|ADF2_ORYSJ;	Actin-depolymerizing factor 2 OS=Oryza sativa subsp. japonica OX=39947 GN=ADF2 PE=2 SV=1;	PF00241.23	Cofilin_ADF	Cofilin/tropomyosin-type actin-binding protein
Npp.01A007410.1	1.28	2.57	3.18	7.9	7.64	7.89	0.13	0	0	1.1	0.79	1.18	0.2	0.04	0.16	0.09	0.09	0.17	0.57	0.29	0.6	0.11	0.14	0.09	2.34333	7.81	0.043333	1.02333	0.133333	0.116667	0.486667	0.113333	GO:0016787;GO:0046872;GO:000825	MF:hydrolase activity;MF:metal ion binding;MF:5'-nucleotidase activity;	------	------	------	------	ENOG410XQAV	S:Function unknown	CAD6214823.1	unnamed protein product [Miscanthus lutarioriparius]	sp|Q54XC1|5NTC_DICDI;	Cytosolic purine 5'-nucleotidase OS=Dictyostelium discoideum OX=44689 GN=nt5c2 PE=3 SV=1;	PF05761.17	5_nucleotid	5' nucleotidase family
Npp.01A007440.1	0.87	0.79	1.4	6.09	7.24	6.78	0	0	0	1.43	1.26	1.43	0	0	0.15	0	0	0	0	0.05	0.16	0	0.31	0	1.02	6.70333	0	1.37333	0.05	0	0.07	0.103333	GO:0032259;GO:000816	BP:methylation;MF:methyltransferase activity;	------	------	------	------	COG3315	Q:Secondary metabolites biosynthesis, transport and catabolism	KAG0547392.1	hypothetical protein BDA96_01G076200 [Sorghum bicolor]	sp|B1ME65|Y027_MYCA9;	Putative S-adenosyl-L-methionine-dependent methyltransferase MAB_0027c OS=Mycobacteroides abscessus;	PF04072.17	LCM	Leucine carboxyl methyltransferase
Npp.01A009340.1	2.28	8.99	5.92	42	72.98	70.2	0.18	0	0.39	8.44	8.38	6.37	3.71	3.77	3.81	0.28	2.11	0.93	11.11	9.16	9.4	0.76	0.98	0.33	5.73	61.7267	0.19	7.73	3.76333	1.10667	9.89	0.69	GO:0051603;GO:0006508;GO:0005615;GO:0005764;GO:0004197;GO:000823	BP:proteolysis involved in cellular protein catabolic process;BP:proteolysis;CC:extracellular space;CC:lysosome;MF:cysteine-type endopeptidase activity;MF:cysteine-type peptidase activity;	------	------	------	------	COG4870	O:Posttranslational modification, protein turnover, chaperones	CAD6226635.1	unnamed protein product [Miscanthus lutarioriparius]	sp|A2XQE8|SAG39_ORYSI;	Senescence-specific cysteine protease SAG39 OS=Oryza sativa subsp. indica OX=39946 GN=OsI_14861 PE=3 SV=1;	PF08246.15	Inhibitor_I29	Cathepsin propeptide inhibitor domain
Npp.01A009530.1	2.3	2.34	3.27	1.07	0.93	1.14	0	0	0	0	0	0	2.04	2.76	0.72	0	0.77	0	2.75	2.09	2.18	0	0	0	2.63667	1.04667	0	0	1.84	0.256667	2.34	0	GO:0018022;GO:0005737;GO:0003676;GO:001627	BP:peptidyl-lysine methylation;CC:cytoplasm;MF:nucleic acid binding;MF:protein-lysine N-methyltransferase activity;	K22855	EEF1AKMT1, EFM5	------	------	ENOG4111GGY	L:Replication, recombination and repair	XP_002466455.2	LOW QUALITY PROTEIN: EEF1A lysine methyltransferase 1 [Sorghum bicolor]	sp|Q6GN98|EFMT1_XENLA;	EEF1A lysine methyltransferase 1 OS=Xenopus laevis OX=8355 GN=eef1akmt1 PE=2 SV=1;	PF10237.12	N6-adenineMlase	Probable N6-adenine methyltransferase
Npp.01A009560.1	9.81	3.91	3.56	1.97	1.83	1.59	0	0.29	0.29	0.09	0.18	0	13.88	11.7	11.46	0	1.02	0	5.56	5.79	6.28	0.03	0.09	0.18	5.76	1.79667	0.193333	0.09	12.3467	0.34	5.87667	0.1	GO:0005975;GO:0009251;GO:0005576;GO:0008422;GO:000455	BP:carbohydrate metabolic process;BP:glucan catabolic process;CC:extracellular region;MF:beta-glucosidase activity;MF:hydrolase activity, hydrolyzing O-glycosyl compounds;	K05349	bglX	map00460;map00500;map00999	Cyanoamino acid metabolism;Starch and sucrose metabolism;Biosynthesis of various plant secondary metabolites	COG1472	G:Carbohydrate transport and metabolism	XP_021321476.1	uncharacterized protein LOC110437359 [Sorghum bicolor]	sp|A7LXU3|BGH3B_BACO1;	Beta-glucosidase BoGH3B OS=Bacteroides ovatus;	PF00933.24;PF01915.25	Glyco_hydro_3;Glyco_hydro_3_C	Glycosyl hydrolase family 3 N terminal domain;Glycosyl hydrolase family 3 C-terminal domain
Npp.01A009740.1	1.96	2.83	3.66	0.85	1.14	1.28	0	0.03	0.14	0	0	0	1.39	0.69	1.38	0	0.1	0	0.87	1.51	1.15	0	0.11	0	2.81667	1.09	0.056667	0	1.15333	0.033333	1.17667	0.036667	GO:0061157;GO:0005737;GO:0003723;GO:000372	BP:mRNA destabilization;CC:cytoplasm;MF:RNA binding;MF:mRNA binding;	K20102	YTHDF	------	------	ENOG410YABQ	S:Function unknown	XP_002466463.1	YTH domain-containing family protein 2 isoform X1 [Sorghum bicolor]	sp|Q9LJE5|ECT2_ARATH;	YTH domain-containing protein ECT2 OS=Arabidopsis thaliana OX=3702 GN=ECT2 PE=1 SV=1;	PF04146.18	YTH	YT521-B-like domain
Npp.01A011620.1	6.02	1.94	1	3.72	1.95	0.82	0.18	0.08	0	0.1	0	0.02	10.41	7.17	6.93	0.18	2.23	0.16	22.16	16.33	23.32	0.02	0	0.04	2.98667	2.16333	0.086667	0.04	8.17	0.856667	20.6033	0.02	GO:0000226;GO:0005737;GO:0005819;GO:000801	BP:microtubule cytoskeleton organization;CC:cytoplasm;CC:spindle;MF:microtubule binding;	K16732	PRC1, ASE1, MAP65	------	------	ENOG410YZBK	S:Function unknown	XP_002463982.1	65-kDa microtubule-associated protein 6 [Sorghum bicolor]	sp|Q9SIS3|MA656_ARATH;	65-kDa microtubule-associated protein 6 OS=Arabidopsis thaliana OX=3702 GN=MAP65-6 PE=1 SV=1;	PF03999.15	MAP65_ASE1	Microtubule associated protein
Npp.01A011630.1	33.45	26.5	15.32	5.56	6.92	1.69	0	0	0	0	0	0	10.05	10.93	9.76	0	4.08	0	3.1	5.98	3.29	0	2.55	0	25.09	4.72333	0	0	10.2467	1.36	4.12333	0.85	------	------	------	------	------	------	ENOG41105PG	S:Function unknown	XP_002466559.1	cortical cell-delineating protein [Sorghum bicolor]	sp|Q01595|CCDP_MAIZE;	Cortical cell-delineating protein OS=Zea mays OX=4577 PE=2 SV=1;	PF14547.9	Hydrophob_seed	Hydrophobic seed protein
Npp.01A011660.1	4.76	5.85	9.32	2.27	1.85	1.56	0	0.06	0.19	0.29	0.66	0.49	1.55	1.67	2.01	0.07	0.07	0	2.52	2.8	2.46	1.19	1.14	1.06	6.64333	1.89333	0.083333	0.48	1.74333	0.046667	2.59333	1.13	GO:0000226;GO:0005737;GO:0005819;GO:000801	BP:microtubule cytoskeleton organization;CC:cytoplasm;CC:spindle;MF:microtubule binding;	K16732	PRC1, ASE1, MAP65	------	------	ENOG410YZBK	S:Function unknown	CAD6214288.1	unnamed protein product [Miscanthus lutarioriparius]	sp|Q9SIS3|MA656_ARATH;	65-kDa microtubule-associated protein 6 OS=Arabidopsis thaliana OX=3702 GN=MAP65-6 PE=1 SV=1;	PF03999.15	MAP65_ASE1	Microtubule associated protein
Npp.01A011770.1	1.97	3.44	4.32	7.77	10.05	6.4	0	0	0	0.15	0.09	0	2.62	1.92	1.69	0	0.6	0	3.99	3.84	3.17	0.04	0	0	3.24333	8.07333	0	0.08	2.07667	0.2	3.66667	0.013333	------	------	------	------	------	------	ENOG410YDXB	S:Function unknown	CAD6214281.1	unnamed protein product [Miscanthus lutarioriparius]	sp|Q9LVJ0|UVB31_ARATH;	UV-B-induced protein At3g17800, chloroplastic OS=Arabidopsis thaliana OX=3702 GN=At3g17800 PE=2 SV=1;	PF05542.14	DUF760	Protein of unknown function
Npp.01A012010.1	1	0.44	0.84	1.41	1.33	1.33	0.52	0.01	0.14	0	0.3	0	1.49	1.26	3.15	0.18	0.18	0.14	1.2	0.91	0.97	0.13	0.07	0.07	0.76	1.35667	0.223333	0.1	1.96667	0.166667	1.02667	0.09	GO:0009585;GO:0017006;GO:0006355;GO:0009584;GO:0009881;GO:0000155;GO:004280	BP:red, far-red light phototransduction;BP:protein-tetrapyrrole linkage;BP:regulation of transcription, DNA-templated;BP:detection of visible light;MF:photoreceptor activity;MF:phosphorelay sensor kinase activity;MF:protein homodimerization activity;	K12120	PHYA	map04712	Circadian rhythm - plant	COG4251	T:Signal transduction mechanisms	CAD6206433.1	unnamed protein product [Miscanthus lutarioriparius]	sp|P93526|PHYA_SORBI;	Phytochrome a OS=Sorghum bicolor OX=4558 GN=PHYA PE=2 SV=1;	PF00360.23;PF00989.28;PF08446.14;PF01590.29;PF02518.29;PF08448.13;PF13426.10;PF00512.28;PF13188.10	PHY;PAS;PAS_2;GAF;HATPase_c;PAS_4;PAS_9;HisKA;PAS_8	Phytochrome region;PAS fold;PAS fold;GAF domain;Histidine kinase-, DNA gyrase B-, and HSP90-like ATPase;PAS fold;PAS domain;His Kinase A;PAS domain
Npp.01A012290.1	1.63	1.54	2.22	4.77	6.14	6.04	0	0	0	0.17	0.11	0.35	0.14	0	0	0	0	0	0.09	0	0.13	0.15	0.02	0.11	1.79667	5.65	0	0.21	0.046667	0	0.073333	0.093333	GO:0015693;GO:0010117;GO:0010960;GO:0010027;GO:0009941;GO:0016021;GO:001509	BP:magnesium ion transport;BP:photoprotection;BP:magnesium ion homeostasis;BP:thylakoid membrane organization;CC:chloroplast envelope;CC:integral component of membrane;MF:magnesium ion transmembrane transporter activity;	K16075	MRS2, MFM1	------	------	ENOG410XNNZ	U:Intracellular trafficking, secretion, and vesicular transport	KAG0548139.1	hypothetical protein BDA96_01G140900 [Sorghum bicolor]	sp|B8APK3|MRS2A_ORYSI;	Magnesium transporter MRS2-A, chloroplastic OS=Oryza sativa subsp. indica OX=39946 GN=MRS2-A PE=3 SV=1;	PF01544.21	CorA	CorA-like Mg2+ transporter protein
Npp.01A012360.1	4.5	4.94	5.14	2.66	2.41	1.04	0	0.04	0.08	0	0	0	3.82	4.54	3.4	0	0.84	0.13	4.91	4.42	6.98	0.12	0	0.1	4.86	2.03667	0.04	0	3.92	0.323333	5.43667	0.073333	GO:0005794;GO:001675	CC:Golgi apparatus;MF:transferase activity, transferring glycosyl groups;	K20893	PARVUS, GLZ1, GATL1	------	------	ENOG41106K3	O:Posttranslational modification, protein turnover, chaperones	CAD6206164.1	unnamed protein product [Miscanthus lutarioriparius]	sp|Q9LN68|GATL1_ARATH;	Probable galacturonosyltransferase-like 1 OS=Arabidopsis thaliana OX=3702 GN=GATL1 PE=2 SV=1;	PF01501.23	Glyco_transf_8	Glycosyl transferase family 8
Npp.01A013250.1	0.22	1.12	2.07	5.45	7.75	4.61	0.05	0	0	0.25	0	0	0.09	0.4	0.45	0	0	0	0	0.54	0.34	0	0	0	1.13667	5.93667	0.016667	0.083333	0.313333	0	0.293333	0	GO:0030418;GO:003041	BP:nicotianamine biosynthetic process;MF:nicotianamine synthase activity;	K05953	NAS	map00270;map00999	Cysteine and methionine metabolism;Biosynthesis of various plant secondary metabolites	ENOG4111NF0	E:Amino acid transport and metabolism	CAD6213850.1	unnamed protein product [Miscanthus lutarioriparius]	sp|A2YQ58|NAS3_ORYSI;	Nicotianamine synthase 3 OS=Oryza sativa subsp. indica OX=39946 GN=NAS3 PE=2 SV=2;	PF03059.19	NAS	Nicotianamine synthase protein
Npp.01A013400.1	0	0	0	0	0	0	0	0	0.15	0	0	0	11.6	18.3	10.94	0	0.66	0.04	6.54	6.99	6.23	0	0	0	0	0	0.05	0	13.6133	0.233333	6.58667	0	GO:0042744;GO:0006979;GO:0005576;GO:0009505;GO:0020037;GO:0140825;GO:0004601;GO:004687	BP:hydrogen peroxide catabolic process;BP:response to oxidative stress;CC:extracellular region;CC:plant-type cell wall;MF:heme binding;MF:old GO;MF:peroxidase activity;MF:metal ion binding;	K00430	E1.11.1.7	map00940	Phenylpropanoid biosynthesis	ENOG411087N	S:Function unknown	XP_002461100.2	peroxidase 2 [Sorghum bicolor]	sp|Q9FEQ8|PER2_MAIZE;	Peroxidase 2 OS=Zea mays OX=4577 GN=PER2 PE=2 SV=1;	PF00141.26	peroxidase	Peroxidase
Npp.01A013850.1	3.73	2.44	3.11	1.43	1.25	1.97	0	0	0	0.12	0.09	0.1	1.77	0.55	0.36	0	0.19	0	1.58	0.92	1.47	0.17	0.15	0.28	3.09333	1.55	0	0.103333	0.893333	0.063333	1.32333	0.2	GO:0006435;GO:0005739;GO:0009507;GO:0004829;GO:000552	BP:threonyl-tRNA aminoacylation;CC:mitochondrion;CC:chloroplast;MF:threonine-tRNA ligase activity;MF:ATP binding;	K01868	TARS, thrS	map00970	Aminoacyl-tRNA biosynthesis	COG0441	J:Translation, ribosomal structure and biogenesis	CAD6213914.1	unnamed protein product [Miscanthus lutarioriparius]	sp|O04630|SYTM1_ARATH;	Threonine--tRNA ligase, mitochondrial 1 OS=Arabidopsis thaliana OX=3702 GN=THRRS PE=1 SV=3;	PF00587.28;PF03129.23;PF02824.24;PF07973.17	tRNA-synt_2b;HGTP_anticodon;TGS;tRNA_SAD	tRNA synthetase class II core domain;Anticodon binding domain;TGS domain;Threonyl and Alanyl tRNA synthetase second additional domain
Npp.01A015350.1	5.23	6.1	4.75	4.52	3.18	4.9	1.42	1.07	0.44	0.85	0.83	0	38.97	23.15	29.47	0.76	1.38	0.91	13.9	16.34	12.8	0.65	0.44	0.38	5.36	4.2	0.976667	0.56	30.53	1.01667	14.3467	0.49	GO:0016021;GO:0022857;GO:001529	CC:integral component of membrane;MF:transmembrane transporter activity;MF:symporter activity;	------	------	------	------	ENOG410ZVDQ	G:Carbohydrate transport and metabolism	XP_002466770.1	organic cation/carnitine transporter 7 [Sorghum bicolor]	sp|Q940M4|OCT7_ARATH;	Organic cation/carnitine transporter 7 OS=Arabidopsis thaliana OX=3702 GN=OCT7 PE=2 SV=1;	PF00083.27;PF07690.19	Sugar_tr;MFS_1	Sugar;Major Facilitator Superfamily
Npp.01A015520.1	1.48	1.48	1.46	3.96	3.6	3.29	0.55	0.55	0.36	1.81	3.22	1.16	2.27	1.93	2.36	1.09	0.35	0.39	3.31	3.09	2.51	1.33	1.37	1.24	1.47333	3.61667	0.486667	2.06333	2.18667	0.61	2.97	1.31333	GO:0006355;GO:0009734;GO:000563	BP:regulation of transcription, DNA-templated;BP:auxin-activated signaling pathway;CC:nucleus;	K14484	IAA	map04075	Plant hormone signal transduction	ENOG410YEX5;ENOG410YEC3	K:Transcription;	CAD6205894.1	unnamed protein product [Miscanthus lutarioriparius]	sp|P0C132|IAA30_ORYSJ;	Auxin-responsive protein IAA30 OS=Oryza sativa subsp. japonica OX=39947 GN=IAA30 PE=2 SV=1;	PF02309.19	AUX_IAA	AUX/IAA family
Npp.01A016040.1	1.3	1.06	1.18	0.61	0.68	0.63	0.03	0.14	0.18	0	0	0	3.77	3.94	3.75	0.25	0.77	0.04	1.84	2.44	2.71	0.03	0.05	0.05	1.18	0.64	0.116667	0	3.82	0.353333	2.33	0.043333	GO:0005615;GO:000486	CC:extracellular space;MF:serine-type endopeptidase inhibitor activity;	K13963	SERPINB	------	------	COG4826	O:Posttranslational modification, protein turnover, chaperones	CAD6213628.1	unnamed protein product [Miscanthus lutarioriparius]	sp|Q75H81|SPZXA_ORYSJ;	Serpin-ZXA OS=Oryza sativa subsp. japonica OX=39947 GN=Os03g0610650 PE=1 SV=1;	PF00079.23	Serpin	Serpin
Npp.01A016190.1	1.71	0.7	0.7	3.21	3.88	4.99	0.1	0.04	0.04	0.16	0.17	0.05	2.66	2.82	4.33	0.07	0.31	0.07	2.2	3.34	2.26	0.06	0.01	0.11	1.03667	4.02667	0.06	0.126667	3.27	0.15	2.6	0.06	GO:0006508;GO:000425	BP:proteolysis;MF:serine-type endopeptidase activity;	------	------	------	------	COG1404	O:Posttranslational modification, protein turnover, chaperones	CAD6342094.1	unnamed protein product [Miscanthus lutarioriparius]	sp|O65351|SBT17_ARATH;	Subtilisin-like protease SBT1.7 OS=Arabidopsis thaliana OX=3702 GN=SBT1.7 PE=1 SV=1;	PF00082.25;PF17766.4;PF05922.19;PF02225.25	Peptidase_S8;fn3_6;Inhibitor_I9;PA	Subtilase family;Fibronectin type-III domain;Peptidase inhibitor I9;PA domain
Npp.01A016460.1	6.46	5.66	4.64	1.61	2.39	2.16	5.01	6.4	7.52	3.65	6.72	3.86	4.87	3.73	3.95	10.33	13.55	12.62	7.38	8.51	5.6	9.83	8.66	13.49	5.58667	2.05333	6.31	4.74333	4.18333	12.1667	7.16333	10.66	GO:0016540;GO:0005737;GO:0016787;GO:0008798;GO:000406	BP:protein autoprocessing;CC:cytoplasm;MF:hydrolase activity;MF:beta-aspartyl-peptidase activity;MF:asparaginase activity;	K13051	ASRGL1, iaaA	map00460;map00250	Cyanoamino acid metabolism;Alanine, aspartate and glutamate metabolism	COG1446	E:Amino acid transport and metabolism	CAD6205789.1	unnamed protein product [Miscanthus lutarioriparius]	sp|P50287|ASPGA_ARATH;	Isoaspartyl peptidase/L-asparaginase 1 OS=Arabidopsis thaliana OX=3702 GN=At5g08100 PE=1 SV=2;	PF01112.21	Asparaginase_2	Asparaginase
Npp.01A016720.1	97.31	58.44	68.88	23.29	25.73	25.42	0.2	0.11	0.98	0	0	0	170.69	156.29	146.53	0.13	15.83	0.43	93.8	99.33	94.2	0.4	0.12	0.06	74.8767	24.8133	0.43	0	157.837	5.46333	95.7767	0.193333	GO:0006412;GO:0000027;GO:0005840;GO:0022625;GO:1990904;GO:000373	BP:translation;BP:ribosomal large subunit assembly;CC:ribosome;CC:cytosolic large ribosomal subunit;CC:ribonucleoprotein complex;MF:structural constituent of ribosome;	K02866	RP-L10e, RPL10	map03010	Ribosome	COG0197	J:Translation, ribosomal structure and biogenesis	ACV83439.2	QM-like protein, partial [Zea mays]	sp|P45633|RL10_MAIZE;	60S ribosomal protein L10 OS=Zea mays OX=4577 GN=RPL10 PE=2 SV=1;	PF00252.21	Ribosomal_L16	Ribosomal protein L16p/L10e
Npp.01A016870.1	14.12	81.71	104.45	20.03	14.47	19.94	0	0	0	0.25	0.53	1.16	0	0.48	0.76	0	0.14	0	0.47	0.15	0.36	2.09	2.54	0.98	66.76	18.1467	0	0.646667	0.413333	0.046667	0.326667	1.87	GO:0010196;GO:0010478;GO:0070370;GO:000957	BP:nonphotochemical quenching;BP:chlororespiration;BP:cellular heat acclimation;CC:chloroplast stroma;	------	------	------	------	ENOG4111HI9	S:Function unknown	XP_002466874.1	uncharacterized protein LOC8064544 [Sorghum bicolor]	sp|Q9LVZ5|PIFI_ARATH;	Protein POST-ILLUMINATION CHLOROPHYLL FLUORESCENCE INCREASE, chloroplastic OS=Arabidopsis thaliana OX=3702 GN=PIFI PE=2 SV=1;	------	------	------
Npp.01A016970.1	2.32	12.91	17.6	2.06	2.45	2.03	0.04	0.18	0	5.32	6.01	4.15	0	0	0.11	0	0.11	0	0.03	0.02	0.09	4.84	12.46	3.97	10.9433	2.18	0.073333	5.16	0.036667	0.036667	0.046667	7.09	GO:0010196;GO:0010478;GO:0070370;GO:000957	BP:nonphotochemical quenching;BP:chlororespiration;BP:cellular heat acclimation;CC:chloroplast stroma;	------	------	------	------	ENOG4111HI9	S:Function unknown	CAD6341785.1	unnamed protein product [Miscanthus lutarioriparius]	sp|Q9LVZ5|PIFI_ARATH;	Protein POST-ILLUMINATION CHLOROPHYLL FLUORESCENCE INCREASE, chloroplastic OS=Arabidopsis thaliana OX=3702 GN=PIFI PE=2 SV=1;	------	------	------
Npp.01A017930.1	1.7	1.63	2.3	2.97	4.87	4.25	0	0	0.05	0	0	0	2.74	2.92	3.37	0	0.98	0	3.71	4.2	3.6	0.08	0	0.06	1.87667	4.03	0.016667	0	3.01	0.326667	3.83667	0.046667	GO:0016021;GO:001602	CC:integral component of membrane;CC:membrane;	K23544	SERINC1	------	------	ENOG410XP7K	S:Function unknown	XP_002466928.1	probable serine incorporator [Sorghum bicolor]	sp|A7S4N4|SERIC_NEMVE;	Probable serine incorporator OS=Nematostella vectensis OX=45351 GN=serinc PE=3 SV=1;	PF03348.18	Serinc	Serine incorporator
Npp.01A018430.1	4.93	5.57	10	2.26	1.97	2.39	0	0.39	0	1.89	2.03	1.83	0.48	0.5	1.17	0.33	0.37	0	0.93	0.25	0.52	4.05	3.98	1.8	6.83333	2.20667	0.13	1.91667	0.716667	0.233333	0.566667	3.27667	GO:000372	MF:RNA binding;	------	------	------	------	ENOG410Y53M	J:Translation, ribosomal structure and biogenesis	CAD6205551.1	unnamed protein product [Miscanthus lutarioriparius]	------	------	PF01985.24	CRS1_YhbY	CRS1 / YhbY
Npp.01A018720.1	10.32	4.9	1.71	6.51	3.48	1.14	0	0.14	0.12	0	0	0.36	0.88	1.27	1.57	0	0.22	0.12	8.44	5.25	15.57	0.3	0.79	0	5.64333	3.71	0.086667	0.12	1.24	0.113333	9.75333	0.363333	GO:001602	CC:integral component of membrane;	------	------	------	------	ENOG41106A3	S:Function unknown	XP_002464402.2	uncharacterized protein LOC8065188 [Sorghum bicolor]	------	------	------	------	------
Npp.01A020870.1	1.7	1.61	0.32	5.51	3.86	3.08	1.59	3.9	4.97	1.97	2.02	5.34	2.56	1.71	2.13	6.13	13.4	7.02	13.53	13.25	11.88	0.36	1.09	0.77	1.21	4.15	3.48667	3.11	2.13333	8.85	12.8867	0.74	GO:0009791;GO:0005634;GO:0046983;GO:0046872;GO:000367	BP:post-embryonic development;CC:nucleus;MF:protein dimerization activity;MF:metal ion binding;MF:DNA binding;	------	------	------	------	ENOG4111T8J;ENOG410ZT99;ENOG410ZMIU	S:Function unknown;	KAG2581314.1	hypothetical protein PVAP13_6KG116960 [Panicum virgatum]	sp|Q9M2N5|DSLE_ARATH;	Zinc finger BED domain-containing protein DAYSLEEPER OS=Arabidopsis thaliana OX=3702 GN=HAT PE=1 SV=1;	PF02892.18	zf-BED	BED zinc finger
Npp.01A021470.1	48.05	32.24	39.36	12.7	7.19	17.22	15.22	33.95	35.24	22.08	19.22	20.21	47.58	31.61	45.33	29.84	37.62	38.77	58.06	51.72	54.98	42.79	42.25	40.44	39.8833	12.37	28.1367	20.5033	41.5067	35.41	54.92	41.8267	GO:0006412;GO:0005840;GO:0022625;GO:1990904;GO:0070180;GO:000373	BP:translation;CC:ribosome;CC:cytosolic large ribosomal subunit;CC:ribonucleoprotein complex;MF:large ribosomal subunit rRNA binding;MF:structural constituent of ribosome;	K02894	RP-L23e, RPL23	map03010	Ribosome	COG0093	J:Translation, ribosomal structure and biogenesis	KAB8090118.1	hypothetical protein EE612_015202, partial [Oryza sativa]	sp|P49690|RL23_ARATH;	60S ribosomal protein L23 OS=Arabidopsis thaliana OX=3702 GN=RPL23A PE=2 SV=3;	PF00238.22	Ribosomal_L14	Ribosomal protein L14p/L23e
Npp.01A022120.1	9.57	6.09	13.12	3.64	1.53	2.11	0	0.14	0	0.14	0.53	0.06	0.89	0.18	0.36	0	0	0.05	1.12	0.89	0.65	0.83	0.79	0.45	9.59333	2.42667	0.046667	0.243333	0.476667	0.016667	0.886667	0.69	GO:0005856;GO:000552	CC:cytoskeleton;MF:ATP binding;	K10355	ACTF	------	------	COG5277	Z:Cytoskeleton	QXR02108.1	actin 7, partial [Saccharum hybrid cultivar]	sp|P0C539|ACT2_ORYSI;	Actin-2 OS=Oryza sativa subsp. indica OX=39946 GN=ACT2 PE=3 SV=1;	PF00022.22	Actin	Actin
Npp.01A022870.1	6.75	3.78	0.05	6.63	1.48	0.6	0	2.59	0.02	6.53	8.38	2.81	0.91	0	0.1	7.71	0	1.33	0.48	0.99	1.92	5.99	0	7.68	3.52667	2.90333	0.87	5.90667	0.336667	3.01333	1.13	4.55667	GO:0016310;GO:0005886;GO:0110165;GO:0016301;GO:0051015;GO:000377	BP:phosphorylation;CC:plasma membrane;CC:cellular anatomical entity;MF:kinase activity;MF:actin filament binding;MF:actin binding;	------	------	------	------	ENOG410XW3C	S:Function unknown	XP_002467229.1	protein NETWORKED 1D [Sorghum bicolor]	sp|F4HZB5|NET1D_ARATH;	Protein NETWORKED 1D OS=Arabidopsis thaliana OX=3702 GN=NET1D PE=3 SV=1;	PF07765.15;PF19220.3	KIP1;Crescentin	KIP1-like protein;Crescentin protein
Npp.01A024590.1	1.4	1.18	0.71	3.68	5.47	4.06	0.58	1.18	0.71	0.83	1.48	1.76	1.47	1.9	1.8	0.39	0.83	0.49	2.2	2.25	2.12	0.4	0.28	0.31	1.09667	4.40333	0.823333	1.35667	1.72333	0.57	2.19	0.33	GO:0005737;GO:001990	CC:cytoplasm;MF:protein kinase binding;	------	------	------	------	COG4886	S:Function unknown	CAD6212454.1	unnamed protein product [Miscanthus lutarioriparius]	------	------	PF13855.9;PF12799.10;PF14580.9	LRR_8;LRR_4;LRR_9	Leucine rich repeat;Leucine Rich repeats;Leucine-rich repeat
Npp.01A025410.1	8.26	5.79	14.18	4.55	3.17	2.86	0.96	0.08	0.53	1.12	0.37	0.93	5.11	5.4	3.89	0.99	0.69	0.99	4.8	3.11	2.59	2.96	2.55	3.59	9.41	3.52667	0.523333	0.806667	4.8	0.89	3.5	3.03333	GO:0006468;GO:0005524;GO:000467	BP:protein phosphorylation;MF:ATP binding;MF:protein kinase activity;	------	------	------	------	------	------	AWA44632.1	hypothetical protein SO28I24_000003 [Saccharum officinarum]	------	------	------	------	------
Npp.01A025450.1	1.77	0.66	2.28	4.94	3.84	4.81	0.37	1.13	1.29	0.53	0.52	0.81	3.59	2.36	3.5	2.17	3.78	2.94	2.24	3.65	2.6	0.21	0.46	0.48	1.57	4.53	0.93	0.62	3.15	2.96333	2.83	0.383333	GO:0015074;GO:000367	BP:DNA integration;MF:nucleic acid binding;	------	------	------	------	COG2801	L:Replication, recombination and repair	XP_021308772.1	uncharacterized protein LOC8063854 isoform X1 [Sorghum bicolor]	sp|Q94HW2|POLR1_ARATH;	Retrovirus-related Pol polyprotein from transposon RE1 OS=Arabidopsis thaliana OX=3702 GN=RE1 PE=2 SV=1;	PF07727.17	RVT_2	Reverse transcriptase
Npp.01A029770.1	1.53	1.76	1.44	3.81	4.35	4.47	0	0.01	0	0	0	0.03	2.06	1.01	1.71	0	0.24	0	2.1	1.71	2.07	0	0	0	1.57667	4.21	0.003333	0.01	1.59333	0.08	1.96	0	GO:0008652;GO:0009081;GO:0009082;GO:0050048;GO:0052654;GO:0052655;GO:0052656;GO:000408	BP:cellular amino acid biosynthetic process;BP:branched-chain amino acid metabolic process;BP:branched-chain amino acid biosynthetic process;MF:L-leucin;MF:L-leucine transaminase activity;MF:L-valine transaminase activity;MF:L-isoleucine transaminase activity;MF:branched-chain-amino-acid transaminase activity;	K00826	E2.6.1.42, ilvE	map00280;map01240;map00270;map00290;map00966;map00770	Valine, leucine and isoleucine degradation;Biosynthesis of cofactors;Cysteine and methionine metabolism;Valine, leucine and isoleucine biosynthesis;Glucosinolate biosynthesis;Pantothenate and CoA biosynthesis	COG0115	E:Amino acid transport and metabolism	XP_021306725.1	branched-chain amino acid aminotransferase 2, chloroplastic-like [Sorghum bicolor]	sp|K7QHS5|BCAT2_HUMLU;	Branched-chain amino acid aminotransferase 2, chloroplastic OS=Humulus lupulus OX=3486 GN=BCAT2 PE=1 SV=1;	PF01063.22	Aminotran_4	Amino-transferase class IV
Npp.01A032200.1	0.76	2.06	2.12	5.27	8.59	7.69	0	0	0	0.04	0	0	0	0	0	0	0	0	0.07	0	0	0	0	0	1.64667	7.18333	0	0.013333	0	0	0.023333	0	GO:0016021;GO:000953	CC:integral component of membrane;CC:plastid;	------	------	------	------	ENOG411259N	S:Function unknown	CAD6211626.1	unnamed protein product [Miscanthus lutarioriparius]	sp|Q9FN15|GLD27_ARATH;	Protein CONSERVED IN THE GREEN LINEAGE AND DIATOMS 27, chloroplastic OS=Arabidopsis thaliana OX=3702 GN=CGLD27 PE=2 SV=1;	PF06799.14	CGLD27-like	Conserved in the green lineage and diatoms 27
Npp.01A032280.1	0.61	0.45	0.37	0.53	1.25	0.49	0.02	0.2	0	0.05	0	0	3.57	1.44	2.57	0.28	0.24	0	1.3	1.19	0.89	0.04	0	0	0.476667	0.756667	0.073333	0.016667	2.52667	0.173333	1.12667	0.013333	------	------	K22419	VEP1	------	------	ENOG410XPIJ	S:Function unknown	XP_020401998.1	(S)-8-oxocitronellyl enol synthase ISY1 [Zea mays]	sp|A0A221J5W8|ISY1_NEPCA;	;	PF01370.24	Epimerase	NAD dependent epimerase/dehydratase family
Npp.01A032410.1	1.37	1.61	2.15	6.08	4.4	4.18	0	0	0	0	0	0	0.47	0.07	0	0	0	0	0.39	0	0.22	0	0.02	0	1.71	4.88667	0	0	0.18	0	0.203333	0.006667	GO:0044238;GO:0044260;GO:0009579;GO:0009536;GO:0005886;GO:0046872;GO:006163	BP:primary metabolic process;BP:cellular macromolecule metabolic process;CC:thylakoid;CC:plastid;CC:plasma membrane;MF:metal ion binding;MF:ubiquitin protein ligase activity;	------	------	------	------	COG2802	O:Posttranslational modification, protein turnover, chaperones	CAD6204108.1	unnamed protein product [Miscanthus lutarioriparius]	sp|D3YY23|LONF1_MOUSE;	LON peptidase N-terminal domain and RING finger protein 1 OS=Mus musculus OX=10090 GN=Lonrf1 PE=1 SV=2;	PF02190.19;PF13923.9;PF13920.9;PF00097.28;PF13639.9;PF14634.9;PF07719.20;PF00515.31;PF13445.9;PF15227.9;PF16685.8;PF14570.9;PF14447.9;PF13371.9;PF14835.9	LON_substr_bdg;zf-C3HC4_2;zf-C3HC4_3;zf-C3HC4;zf-RING_2;zf-RING_5;TPR_2;TPR_1;zf-RING_UBOX;zf-C3HC4_4;zf-RING_10;zf-RING_4;Prok-RING_4;TPR_9;zf-RING_6	ATP-dependent protease La;Zinc finger, C3HC4 type;Zinc finger, C3HC4 type;Zinc finger, C3HC4 type;Ring finger domain;zinc-RING finger domain;Tetratricopeptide repeat;Tetratricopeptide repeat;RING-type zinc-finger;zinc finger of C3HC4-type, RING;zinc RING finger of MSL2;RING/Ubox like zinc-binding domain;Prokaryotic RING finger family 4;Tetratricopeptide repeat;zf-RING of BARD1-type protein
Npp.01A032540.1	0	0	0	0.24	0	0.2	0	0	0	0	0	0	108.12	120.12	106.71	0	1.76	0.06	29.04	30.5	15.96	0	0	0	0	0.146667	0	0	111.65	0.606667	25.1667	0	GO:0009607;GO:0005576;GO:000561	BP:response to biotic stimulus;CC:extracellular region;CC:extracellular space;	K13449	PR1	map04016;map04626;map04075	MAPK signaling pathway - plant;Plant-pathogen interaction;Plant hormone signal transduction	COG2340	S:Function unknown	CAD6211582.1	unnamed protein product [Miscanthus lutarioriparius]	sp|P35792|PR12_HORVU;	Pathogenesis-related protein PRB1-2 OS=Hordeum vulgare OX=4513 PE=2 SV=1;	PF00188.29	CAP	Cysteine-rich secretory protein family
Npp.01A032770.1	3.04	1.94	2.41	5	5.72	5.49	0	0	0.55	2.28	3.72	2.06	6.63	10.15	5.26	3.41	3.58	1.4	10.59	10.59	10.3	0	1.73	1.12	2.46333	5.40333	0.183333	2.68667	7.34667	2.79667	10.4933	0.95	GO:0052324;GO:0010215;GO:0046658;GO:0016021;GO:003122	BP:plant-type cell wall cellulose biosynthetic process;BP:cellulose microfibril organization;CC:anchored component of plasma membrane;CC:integral component of membrane;CC:anchored component of membrane;	------	------	------	------	ENOG410YAAC	S:Function unknown	CAD6204065.1	unnamed protein product [Miscanthus lutarioriparius]	sp|A2XHZ9|COBL5_ORYSI;	COBRA-like protein 5 OS=Oryza sativa subsp. indica OX=39946 GN=BC1 PE=2 SV=1;	PF04833.18	COBRA	COBRA-like protein
Npp.01A032970.1	4.33	1.13	1.76	3.07	2.39	2.7	0	0.03	0.11	0.12	0.06	0.08	2.65	0.56	1.13	0.06	0.61	0	7.93	3.66	8.33	0.3	0.06	0.22	2.40667	2.72	0.046667	0.086667	1.44667	0.223333	6.64	0.193333	GO:0006357;GO:0016602;GO:0003700;GO:0003677;GO:0000978;GO:000098	BP:regulation of transcription from RNA polymerase II promoter;CC:CCAAT-binding factor complex;MF:transcription factor activity, sequence-specific DNA binding;MF:DNA binding;MF:RNA polymerase II core promoter proximal region sequence-specific DNA binding;MF:RNA polymerase II transcription factor activity, sequence-specific DNA binding;	K08064	NFYA, HAP2	------	------	COG5224	K:Transcription	XP_002467701.1	nuclear transcription factor Y subunit A-4 [Sorghum bicolor]	sp|Q9SYH4|NFYA5_ARATH;	Nuclear transcription factor Y subunit A-5 OS=Arabidopsis thaliana OX=3702 GN=NFYA5 PE=2 SV=1;	PF02045.18	CBFB_NFYA	CCAAT-binding transcription factor
Npp.01A033160.1	0.47	1.2	2.67	2.24	5.16	7.63	0.16	0.67	0.29	1.04	0.58	1.17	0.44	1.73	2.3	0.99	0.81	0.74	15.51	11.99	7.77	0.3	0.11	0.38	1.44667	5.01	0.373333	0.93	1.49	0.846667	11.7567	0.263333	GO:0070417;GO:001603	BP:cellular response to cold;BP:cellular response to phosphate starvation;	------	------	------	------	ENOG410XU76;COG5036	T:Signal transduction mechanisms;P:Inorganic ion transport and metabolism	CAD6211492.1	unnamed protein product [Miscanthus lutarioriparius]	sp|A2XHU0|SPX5_ORYSI;	SPX domain-containing protein 5 OS=Oryza sativa subsp. indica OX=39946 GN=SPX5 PE=4 SV=1;	PF03105.22	SPX	SPX domain
Npp.01A033940.1	19.89	5.42	5.33	1.3	2.49	1.55	3.54	4.18	4.16	0.49	0.56	0.36	12.24	14.4	8.86	4.78	6.24	5.88	11.22	11.46	8.74	3.37	0.94	5.11	10.2133	1.78	3.96	0.47	11.8333	5.63333	10.4733	3.14	GO:0019438;GO:0032259;GO:0016021;GO:0008757;GO:0008171;GO:004698	BP:aromatic compound biosynthetic process;BP:methylation;CC:integral component of membrane;MF:S-adenosylmethionine-dependent methyltransferase activity;MF:O-methyltransferase activity;MF:protein dimerization activity;	------	------	------	------	ENOG41105DF	U:Intracellular trafficking, secretion, and vesicular transport	CAD6211382.1	unnamed protein product [Miscanthus lutarioriparius]	sp|Q6ASY2|NLTL1_ORYSJ;	Non-specific lipid transfer protein-like 1 OS=Oryza sativa subsp. japonica OX=39947 GN=LTPL1 PE=1 SV=1;	PF14368.9	LTP_2	Probable lipid transfer
Npp.01A035240.1	2.73	1.06	0.99	6.28	8.25	8.5	0	0	0	0	0.07	0	2.29	4.28	3.91	0	0	0	8.41	12.02	8.14	0	0	0.09	1.59333	7.67667	0	0.023333	3.49333	0	9.52333	0.03	GO:0016020;GO:0016021;GO:0004497;GO:0020037;GO:0016709;GO:0016705;GO:0016712;GO:000550	CC:membrane;CC:integral component of membrane;MF:monooxygenase activity;MF:heme binding;MF:oxidoreductase activity, acting on paired donors, with incorporation or reduction of molecular oxygen, NA;MF:oxidoreductase activity, acting on paired donors, with incorporation or reduction of molecular oxygen;MF:oxidoreductase activity, acting on paired donors, with incorporation or reduction of molecular…	K23135	CYP93G2	------	------	COG2124	Q:Secondary metabolites biosynthesis, transport and catabolism	CAD6211236.1	unnamed protein product [Miscanthus lutarioriparius]	sp|Q5VRI5|C93G2_ORYSJ;	Cytochrome P450 93G2 OS=Oryza sativa subsp. japonica OX=39947 GN=CYP93G2 PE=1 SV=1;	PF00067.25	p450	Cytochrome P450
Npp.01A036260.1	5.21	0.56	1.03	2.03	13.64	1.45	0.09	0.03	0.06	0.22	0.18	0.27	0.47	0.11	0.57	0.04	0.05	0	0.4	6.83	0.44	0	0.11	0.03	2.26667	5.70667	0.06	0.223333	0.383333	0.03	2.55667	0.046667	GO:0005741;GO:0016887;GO:000552	CC:mitochondrial outer membrane;MF:ATPase activity;MF:ATP binding;	------	------	------	------	COG0464	O:Posttranslational modification, protein turnover, chaperones	CAD6211146.1	unnamed protein product [Miscanthus lutarioriparius]	sp|F6QV99|ATAD1_BOVIN;	Outer mitochondrial transmembrane helix translocase OS=Bos taurus OX=9913 GN=ATAD1 PE=2 SV=2;	PF00004.32;PF17862.4;PF05496.15;PF13401.9	AAA;AAA_lid_3;RuvB_N;AAA_22	ATPase family associated with various cellular activities;AAA+ lid domain;Holliday junction DNA helicase RuvB P-loop domain;AAA domain
Npp.01A036370.1	71.91	36.38	46.62	13.92	13.11	17.15	0	0	0.01	0	0	0	84.19	105.14	60	0	7.12	0	64.75	63.57	60.83	0	0.19	0	51.6367	14.7267	0.003333	0	83.11	2.37333	63.05	0.063333	GO:0002181;GO:0006412;GO:0005840;GO:1990904;GO:0003735;GO:000372	BP:cytoplasmic translation;BP:translation;CC:ribosome;CC:ribonucleoprotein complex;MF:structural constituent of ribosome;MF:RNA binding;	K02891	RP-L22e, RPL22	map03010	Ribosome	ENOG4111UVJ	J:Translation, ribosomal structure and biogenesis	XP_002465294.1	60S ribosomal protein L22-2 [Sorghum bicolor]	sp|Q9M9W1|RL222_ARATH;	60S ribosomal protein L22-2 OS=Arabidopsis thaliana OX=3702 GN=RPL22B PE=2 SV=1;	PF01776.20	Ribosomal_L22e	Ribosomal L22e protein family
Npp.01A038080.1	0.81	1.51	1.58	8.08	10.17	7.56	0	0	0	0.35	0.68	0.58	0.08	0.07	0.11	0.03	0.1	0	0.36	0.25	0.17	0	0	0	1.3	8.60333	0	0.536667	0.086667	0.043333	0.26	0	GO:0009657;GO:1901918;GO:0006417;GO:0010114;GO:0006397;GO:0009579;GO:0031969;GO:0009536;GO:0009570;GO:0005634;GO:0009507;GO:0003727;GO:0003729;GO:004362	BP:plastid organization;BP:negative regulation of exoribonuclease activity;BP:regulation of translation;BP:response to red light;BP:mRNA processing;CC:thylakoid;CC:chloroplast membrane;CC:plastid;CC:chloroplast stroma;CC:nucleus;CC:chloroplast;MF:single-stranded RNA binding;MF:mRNA binding;MF:protein self-association;	------	------	------	------	COG0457	S:Function unknown	CAD6210915.1	unnamed protein product [Miscanthus lutarioriparius]	sp|Q8RWG2|CF107_ARATH;	Protein high chlorophyll fluorescent 107 OS=Arabidopsis thaliana OX=3702 GN=HCF107 PE=1 SV=1;	PF13428.9;PF07719.20;PF13424.9;PF14559.9;PF13432.9;PF13176.9;PF13429.9;PF05843.17	TPR_14;TPR_2;TPR_12;TPR_19;TPR_16;TPR_7;TPR_15;Suf	Tetratricopeptide repeat;Tetratricopeptide repeat;Tetratricopeptide repeat;Tetratricopeptide repeat;Tetratricopeptide repeat;Tetratricopeptide repeat;Tetratricopeptide repeat;Suppressor of forked protein
Npp.01A038450.1	1.36	0.54	0.66	2.17	2.04	2.97	0	0	0	0	0	0	2.96	2.36	2.85	0	0.38	0	1.28	1.25	1.45	0	0	0	0.853333	2.39333	0	0	2.72333	0.126667	1.32667	0	GO:0009698;GO:0106290;GO:001620	BP:phenylpropanoid metabolic process;BP:old GO;MF:4-coumarate-CoA ligase activity;	K01913	AAE7, ACN1	map00630;map00010;map00620;map00650	Glyoxylate and dicarboxylate metabolism;Glycolysis / Gluconeogenesis;Pyruvate metabolism;Butanoate metabolism	COG0318;COG0318	I:Lipid transport and metabolism;Q:Secondary metabolites biosynthesis, transport and catabolism	CAD6210885.1	unnamed protein product [Miscanthus lutarioriparius]	sp|M4IS88|CCL3_HUMLU;	Acetate--CoA ligase CCL3 OS=Humulus lupulus OX=3486 GN=CCL3 PE=1 SV=1;	PF00501.31;PF13193.9	AMP-binding;AMP-binding_C	AMP-binding enzyme;AMP-binding enzyme C-terminal domain
Npp.01A038470.1	3.85	3.09	2.88	2.03	3.09	4.45	1.19	1.38	0.99	6.75	6.05	2.21	2.62	1.57	2.25	3.58	2.32	0.74	6.21	6.52	5.92	3.94	1.38	2.68	3.27333	3.19	1.18667	5.00333	2.14667	2.21333	6.21667	2.66667	------	------	------	------	------	------	ENOG410YZR5	S:Function unknown	PAN31066.1	hypothetical protein PAHAL_5G392700 [Panicum hallii]	------	------	PF04667.20	Endosulfine	cAMP-regulated phosphoprotein/endosulfine conserved region
Npp.01A038990.1	0.13	0	0	0	0.14	0	0.1	0.09	0.18	0	0	0	3.35	4.38	2.73	0.12	0.22	0.06	1.78	2.28	1.94	0.02	0	0	0.043333	0.046667	0.123333	0	3.48667	0.133333	2	0.006667	GO:0046274;GO:0048046;GO:0052716;GO:0005507;GO:001649	BP:lignin catabolic process;CC:apoplast;MF:hydroquinon;MF:copper ion binding;MF:oxidoreductase activity;	K05909	E1.10.3.2	------	------	COG2132	Q:Secondary metabolites biosynthesis, transport and catabolism	XP_002468016.1	laccase-3 [Sorghum bicolor]	sp|Q941X2|LAC3_ORYSJ;	Laccase-3 OS=Oryza sativa subsp. japonica OX=39947 GN=LAC3 PE=2 SV=1;	PF07732.18;PF07731.17;PF00394.25	Cu-oxidase_3;Cu-oxidase_2;Cu-oxidase	Multicopper oxidase;Multicopper oxidase;Multicopper oxidase
Npp.01A039010.1	12.71	19.21	19.82	12.38	13.84	14.24	0	0	0	0	0	0	20.54	30.89	23.61	0	1.07	0	8.77	9.62	9.11	0	0.31	0	17.2467	13.4867	0	0	25.0133	0.356667	9.16667	0.103333	GO:0009738;GO:0080163;GO:0043086;GO:0005737;GO:0005634;GO:0038023;GO:0004864;GO:001042	BP:abscisic acid-activated signaling pathway;BP:regulation of protein serine/threonine phosphatase activity;BP:negative regulation of catalytic activity;CC:cytoplasm;CC:nucleus;MF:signaling receptor activity;MF:protein phosphatase inhibitor activity;MF:abscisic acid binding;	K14496	PYL	map04016;map04075	MAPK signaling pathway - plant;Plant hormone signal transduction	ENOG4111MYF	S:Function unknown	CAD6203258.1	unnamed protein product [Miscanthus lutarioriparius]	sp|O80920|PYL4_ARATH;	Abscisic acid receptor PYL4 OS=Arabidopsis thaliana OX=3702 GN=PYL4 PE=1 SV=1;	PF10604.12;PF00407.22;PF03364.23	Polyketide_cyc2;Bet_v_1;Polyketide_cyc	Polyketide cyclase / dehydrase and lipid transport;Pathogenesis-related protein Bet v 1 family;Polyketide cyclase / dehydrase and lipid transport
Npp.01A040160.1	2.26	6.42	9.28	23.47	20.69	26.27	0	0	0	0.19	0	0	0	0	0	0	0	0	0.07	0	0	0	0	0	5.98667	23.4767	0	0.063333	0	0	0.023333	0	GO:0044238;GO:0044260;GO:0015979;GO:0019898;GO:0009654;GO:000550	BP:primary metabolic process;BP:cellular macromolecule metabolic process;BP:photosynthesis;CC:extrinsic component of membrane;CC:photosystem II oxygen evolving complex;MF:calcium ion binding;	------	------	------	------	ENOG410Y9BC	S:Function unknown	XP_021305613.1	photosynthetic NDH subunit of lumenal location 1, chloroplastic [Sorghum bicolor]	sp|O80634|PNSL1_ARATH;	Photosynthetic NDH subunit of lumenal location 1, chloroplastic OS=Arabidopsis thaliana OX=3702 GN=PNSL1 PE=1 SV=2;	PF01789.19	PsbP	PsbP
Npp.01A040340.1	2.06	0.99	1.63	4.39	7.94	4.05	0	0	0	0.06	0	0	0	3.71	0	0.25	0.01	0	1.26	0	3.91	0	0	0	1.56	5.46	0	0.02	1.23667	0.086667	1.72333	0	GO:0042732;GO:0033320;GO:0005737;GO:0048040;GO:007040	BP:D-xylose metabolic process;BP:UDP-D-xylose biosynthetic process;CC:cytoplasm;MF:UDP-glucuronate decarboxylase activity;MF:NAD+ binding;	K08678	UXS1, uxs	map00520;map01250	Amino sugar and nucleotide sugar metabolism;Biosynthesis of nucleotide sugars	COG0451	M:Cell wall/membrane/envelope biogenesis	CAD6210640.1	unnamed protein product [Miscanthus lutarioriparius]	sp|Q9ZV36|UXS6_ARATH;	UDP-glucuronic acid decarboxylase 6 OS=Arabidopsis thaliana OX=3702 GN=UXS6 PE=2 SV=1;	PF16363.8;PF01370.24;PF02719.18;PF07993.15;PF01073.22;PF04321.20	GDP_Man_Dehyd;Epimerase;Polysacc_synt_2;NAD_binding_4;3Beta_HSD;RmlD_sub_bind	GDP-mannose 4,6 dehydratase;NAD dependent epimerase/dehydratase family;Polysaccharide biosynthesis protein;Male sterility protein;3-beta hydroxysteroid dehydrogenase/isomerase family;RmlD substrate binding domain
Npp.01A040700.1	1.1	1.22	1.25	7.2	8.32	6.91	0.23	0.19	0.1	0.67	0.64	0.73	0.69	0.29	0.66	0.26	0.25	0.11	2	1.37	2.77	0.91	0.96	0.5	1.19	7.47667	0.173333	0.68	0.546667	0.206667	2.04667	0.79	GO:004216	MF:telomeric DNA binding;	------	------	------	------	ENOG4111PQU	K:Transcription	CAD6210614.1	unnamed protein product [Miscanthus lutarioriparius]	sp|Q6R0E3|TRP5_ARATH;	Telomere repeat-binding protein 5 OS=Arabidopsis thaliana OX=3702 GN=TRP5 PE=1 SV=2;	PF00249.34	Myb_DNA-binding	Myb-like DNA-binding domain
Npp.01A040990.1	28.84	49.13	59.88	3.09	0.57	1.08	0	0	0	0.01	0.37	0.26	0	0	0	0	0	0	0	0	0	5.22	8.15	1.42	45.95	1.58	0	0.213333	0	0	0	4.93	------	------	------	------	------	------	ENOG410YR10	S:Function unknown	XP_002465503.1	uncharacterized protein LOC8081532 [Sorghum bicolor]	------	------	------	------	------
Npp.01A041090.1	0.89	4.06	6.05	17.44	19.52	23.31	0	0.03	0	0.1	0.04	0	0	0	0	0	0	0	0	0	0	0	0	0	3.66667	20.09	0.01	0.046667	0	0	0	0	GO:0005975;GO:0006000;GO:0005985;GO:0030388;GO:0005986;GO:0009409;GO:0009773;GO:0006002;GO:0006094;GO:0005737;GO:0010319;GO:0005829;GO:0042132;GO:004687	BP:carbohydrate metabolic process;BP:fructose metabolic process;BP:sucrose metabolic process;BP:fructose 1,6-bisphosphate metabolic process;BP:sucrose biosynthetic process;BP:response to cold;BP:photosynthetic electron transport in photosystem I;BP:fructose 6-phosphate metabolic process;BP:gluconeogenesis;CC:cytoplasm;CC:stromule;CC:cytosol;MF:fructose 1,6-bisphosphate 1-phosphatase activity;MF:m…	K03841	FBP, fbp	map00010;map00030;map00051;map00710	Glycolysis / Gluconeogenesis;Pentose phosphate pathway;Fructose and mannose metabolism;Carbon fixation in photosynthetic organisms	COG0158	G:Carbohydrate transport and metabolism	CAD6203034.1	unnamed protein product [Miscanthus lutarioriparius]	sp|A2XEX2|F16P1_ORYSI;	Fructose-1,6-bisphosphatase, chloroplastic OS=Oryza sativa subsp. indica OX=39946 GN=OsI_10887 PE=1 SV=1;	PF00316.23;PF18913.3	FBPase;FBPase_C	Fructose-1-6-bisphosphatase, N-terminal domain;Fructose-1-6-bisphosphatase, C-terminal domain
Npp.01A041410.1	2.7	4.51	7.08	1.94	2.46	1.77	3.23	2.55	2.45	1.52	1.2	1.96	9.68	5.53	5	0.79	1.12	0.69	3.21	1.92	3.5	2.73	3.71	0.67	4.76333	2.05667	2.74333	1.56	6.73667	0.866667	2.87667	2.37	GO:0016310;GO:0006094;GO:0005829;GO:0016301;GO:0004612;GO:000552	BP:phosphorylation;BP:gluconeogenesis;CC:cytosol;MF:kinase activity;MF:phosphoenolpyruvate carboxykinas;MF:ATP binding;	K01610	E4.1.1.49, pckA	map00020;map00010;map00620;map00710	Citrate cycle (TCA cycle);Glycolysis / Gluconeogenesis;Pyruvate metabolism;Carbon fixation in photosynthetic organisms	COG1866	C:Energy production and conversion	CAD6202947.1	unnamed protein product [Miscanthus lutarioriparius]	sp|Q9SLZ0|PCKA_MAIZE;	Phosphoenolpyruvate carboxykinase;	PF01293.23	PEPCK_ATP	Phosphoenolpyruvate carboxykinase
Npp.01A041450.1	1.4	1.51	1.54	0.61	1.08	0.88	1.07	1.42	0.57	0	0.27	0.21	3.85	4.07	2.75	0.85	1.09	0.74	12.5	10.02	13.15	0.53	0.5	0.52	1.48333	0.856667	1.02	0.16	3.55667	0.893333	11.89	0.516667	GO:001602	CC:integral component of membrane;	------	------	------	------	ENOG41119IC;ENOG41107ZF	S:Function unknown;	CAD6202958.1	unnamed protein product [Miscanthus lutarioriparius]	------	------	PF13962.9	PGG	Domain of unknown function
Npp.01A041810.1	2.86	2.51	3.63	1.54	1.28	1.78	0	0.42	0.22	0	0	0	7.25	3.41	4.51	0.07	0	0	1.8	0.83	2.64	0.54	0	0.22	3	1.53333	0.213333	0	5.05667	0.023333	1.75667	0.253333	GO:0016020;GO:0016021;GO:0005774;GO:0008324;GO:000538	CC:membrane;CC:integral component of membrane;CC:vacuolar membrane;MF:cation transmembrane transporter activity;MF:manganese ion transmembrane transporter activity;	------	------	------	------	COG0053	P:Inorganic ion transport and metabolism	CAD6202778.1	unnamed protein product [Miscanthus lutarioriparius]	sp|Q10PP8|MTP4_ORYSJ;	Metal tolerance protein 4 OS=Oryza sativa subsp. japonica OX=39947 GN=MTP4 PE=2 SV=1;	PF01545.24;PF16916.8	Cation_efflux;ZT_dimer	Cation efflux family;Dimerisation domain of Zinc Transporter
Npp.01A042790.1	1.96	2.92	4	6.16	7.34	7.4	0	0	0	0.06	0	0.03	0.72	0.36	0.15	0	0	0	0.27	0.21	0.15	0	0	0	2.96	6.96667	0	0.03	0.41	0	0.21	0	GO:001656	BP:protein ubiquitination;	------	------	------	------	ENOG410XRIY	S:Function unknown	CAD6210130.1	unnamed protein product [Miscanthus lutarioriparius]	sp|Q66GP0|SR1P1_ARATH;	BTB/POZ domain-containing protein SR1IP1 OS=Arabidopsis thaliana OX=3702 GN=SR1IP1 PE=1 SV=2;	PF03000.17;PF00651.34	NPH3;BTB	NPH3 family;BTB/POZ domain
Npp.01A043080.1	0	0.07	0	0.18	0.57	0.42	0	0	0	0	0	0	2.02	1.79	1.95	0.16	0	0.08	7.65	5	5.64	0	0	0.09	0.023333	0.39	0	0	1.92	0.08	6.09667	0.03	GO:0045493;GO:0000272;GO:0110165;GO:003117	BP:xylan catabolic process;BP:polysaccharide catabolic process;CC:cellular anatomical entity;MF:endo-1,4-beta-xylanase activity;	------	------	------	------	COG3693	G:Carbohydrate transport and metabolism	CAD6202529.1	unnamed protein product [Miscanthus lutarioriparius]	sp|Q84WT5|XYN5L_ARATH;	Endo-1,4-beta-xylanase 5-like OS=Arabidopsis thaliana OX=3702 GN=At4g33820 PE=2 SV=1;	PF00331.23;PF02018.20;PF13620.9	Glyco_hydro_10;CBM_4_9;CarboxypepD_reg	Glycosyl hydrolase family 10;Carbohydrate binding domain;Carboxypeptidase regulatory-like domain
Npp.01A043230.1	8.39	2.46	5.58	2.67	1.48	2.05	0.07	0	0	0	0	0	14.81	13.9	15.62	0	0.31	0	9.18	14.12	13.14	0	0	0	5.47667	2.06667	0.023333	0	14.7767	0.103333	12.1467	0	GO:0006412;GO:0005829;GO:0005840;GO:0022627;GO:000373	BP:translation;CC:cytosol;CC:ribosome;CC:cytosolic small ribosomal subunit;MF:structural constituent of ribosome;	K02984	RP-S3Ae, RPS3A	map03010	Ribosome	COG1890	J:Translation, ribosomal structure and biogenesis	AGT16352.1	40S ribosomal protein S3a [Saccharum hybrid cultivar R570]	sp|P49397|RS3A_ORYSJ;	40S ribosomal protein S3a OS=Oryza sativa subsp. japonica OX=39947 GN=RPS3A PE=2 SV=2;	PF01015.21	Ribosomal_S3Ae	Ribosomal S3Ae family
Npp.01A043780.1	1.73	1.59	0.92	2.1	2.21	2.9	0	0	0	0	0	0	16.09	16.03	19.08	0	0.14	0	3.42	4.87	1.94	0	0	0	1.41333	2.40333	0	0	17.0667	0.046667	3.41	0	GO:004687	MF:metal ion binding;	------	------	------	------	ENOG410Y7TC	S:Function unknown	CAD6202404.1	unnamed protein product [Miscanthus lutarioriparius]	------	------	------	------	------
Npp.01A044120.1	5.37	14.94	17.4	4.23	4	4	0	0	0.2	0	0	0	56.87	84.56	66.14	0	2.39	0	26.1	32.68	23.46	0.13	0	0	12.57	4.07667	0.066667	0	69.19	0.796667	27.4133	0.043333	GO:0009873;GO:0005634;GO:0003700;GO:000367	BP:ethylene-activated signaling pathway;CC:nucleus;MF:transcription factor activity, sequence-specific DNA binding;MF:DNA binding;	K09286	EREBP	------	------	ENOG410YQNQ	K:Transcription	CAD6202367.1	unnamed protein product [Miscanthus lutarioriparius]	sp|Q9SSA8|RA212_ARATH;	Ethylene-responsive transcription factor RAP2-12 OS=Arabidopsis thaliana OX=3702 GN=RAP2-12 PE=1 SV=1;	PF00847.23	AP2	AP2 domain
Npp.01A044160.1	10.61	2.99	5.23	0.82	1.63	1.63	0	0	0.2	0	0	0	9.06	11.44	6.57	0	0.56	0	5.06	7.34	8.32	0.13	0.07	0.14	6.27667	1.36	0.066667	0	9.02333	0.186667	6.90667	0.113333	GO:0000028;GO:0002181;GO:0006412;GO:0015935;GO:0022627;GO:000373	BP:ribosomal small subunit assembly;BP:cytoplasmic translation;BP:translation;CC:small ribosomal subunit;CC:cytosolic small ribosomal subunit;MF:structural constituent of ribosome;	K02998	RP-SAe, RPSA	map03010	Ribosome	COG0052	J:Translation, ribosomal structure and biogenesis	CAD6201830.1	unnamed protein product [Miscanthus lutarioriparius]	sp|A5BUU4|RSSA_VITVI;	40S ribosomal protein SA OS=Vitis vinifera OX=29760 GN=GSVIVT00034021001 PE=3 SV=1;	PF00318.23	Ribosomal_S2	Ribosomal protein S2
Npp.01A044240.1	14.25	5.23	4.02	7.55	2.45	1.92	0.35	0.5	0.09	0.17	0	0.65	6.31	5.17	4.48	0.32	2.25	0.28	17.02	9.95	16.36	0.58	0.7	0.35	7.83333	3.97333	0.313333	0.273333	5.32	0.95	14.4433	0.543333	GO:2000022;GO:0009611;GO:0031347;GO:000563	BP:regulation of jasmonic acid mediated signaling pathway;BP:response to wounding;BP:regulation of defense response;CC:nucleus;	K13464	JAZ	map04075	Plant hormone signal transduction	ENOG410ZDCD	S:Function unknown	CAD6209856.1	unnamed protein product [Miscanthus lutarioriparius]	sp|A2XD79|TI11C_ORYSI;	Protein TIFY 11c OS=Oryza sativa subsp. indica OX=39946 GN=TIFY11C PE=3 SV=1;	PF06200.17;PF09425.13	tify;Jas_motif	tify domain;Jas motif
Npp.01A044500.1	7.2	4.7	6.75	2.08	1.82	2.57	0.65	0.03	0.57	0.18	0.12	0.18	6.65	10.45	6.09	0.28	1.1	0.43	5.19	6.5	5.92	0.56	0.15	0.27	6.21667	2.15667	0.416667	0.16	7.73	0.603333	5.87	0.326667	GO:0080156;GO:0016554;GO:000573	BP:mitochondrial mRNA modification;BP:cytidine to uridine editing;CC:mitochondrion;	------	------	------	------	ENOG410YC7H	S:Function unknown	CAD6209809.1	unnamed protein product [Miscanthus lutarioriparius]	sp|Q9LKA5|MORF8_ARATH;	Multiple organellar RNA editing factor 8, chloroplastic/mitochondrial OS=Arabidopsis thaliana OX=3702 GN=MORF8 PE=1 SV=1;	------	------	------
Npp.01A044530.1	3.14	2.46	2.46	1.36	1.44	1.26	0.22	0.06	0.06	0.16	0.19	0.08	1.69	1.71	1.6	0.12	0.33	0.14	3.87	2.76	2.54	0.37	0.11	0.1	2.68667	1.35333	0.113333	0.143333	1.66667	0.196667	3.05667	0.193333	GO:0005634;GO:0016602;GO:0003700;GO:000367	CC:nucleus;CC:CCAAT-binding factor complex;MF:transcription factor activity, sequence-specific DNA binding;MF:DNA binding;	K08064	NFYA, HAP2	------	------	COG5224	K:Transcription	XP_002465770.1	nuclear transcription factor Y subunit A-7 isoform X2 [Sorghum bicolor]	sp|Q9LVJ7|NFYA6_ARATH;	Nuclear transcription factor Y subunit A-6 OS=Arabidopsis thaliana OX=3702 GN=NFYA6 PE=1 SV=1;	PF02045.18	CBFB_NFYA	CCAAT-binding transcription factor
Npp.01A045070.1	2.97	2.84	5	13.23	10.21	11.63	0.03	0.03	0	2.05	2.53	1.83	0.33	0	0.05	0.05	0.03	0.16	0.16	0.25	0.23	0.45	0.45	0.33	3.60333	11.69	0.02	2.13667	0.126667	0.08	0.213333	0.41	GO:0006813;GO:0006811;GO:0016020;GO:001602	BP:potassium ion transport;BP:ion transport;CC:membrane;CC:integral component of membrane;	------	------	------	------	COG1226	P:Inorganic ion transport and metabolism	CAD6202170.1	unnamed protein product [Miscanthus lutarioriparius]	sp|Q940Y9|POLL2_ARATH;	Putative ion channel POLLUX-like 2 OS=Arabidopsis thaliana OX=3702 GN=At5g43745 PE=2 SV=1;	PF06241.15	Castor_Poll_mid	Castor and Pollux, part of voltage-gated ion channel
Npp.01A045570.1	6.4	5.36	7.11	2.04	2.08	0.93	0.05	0.45	0.35	1.67	0.1	1.34	1.36	0.68	1.95	0.41	1.66	0.46	1.21	0.26	1.31	5.26	8.95	4.26	6.29	1.68333	0.283333	1.03667	1.33	0.843333	0.926667	6.15667	GO:0015074;GO:0006397;GO:0005634;GO:0003723;GO:000367	BP:DNA integration;BP:mRNA processing;CC:nucleus;MF:RNA binding;MF:nucleic acid binding;	------	------	------	------	COG2801;ENOG410XP20	L:Replication, recombination and repair;S:Function unknown	XP_021308772.1	uncharacterized protein LOC8063854 isoform X1 [Sorghum bicolor]	sp|Q94HW2|POLR1_ARATH;	Retrovirus-related Pol polyprotein from transposon RE1 OS=Arabidopsis thaliana OX=3702 GN=RE1 PE=2 SV=1;	PF07727.17;PF00076.25;PF15519.9	RVT_2;RRM_1;RBM39linker	Reverse transcriptase;RNA recognition motif.;linker between RRM2 and RRM3 domains in RBM39 protein
Npp.01A046400.1	3.31	3.19	3.96	1.68	2.16	1.36	2.5	1.79	2.25	1.68	1.91	1.86	5.27	2.37	3.35	2.28	2.16	2.01	4.83	3.76	4.48	2.5	2.28	2.45	3.48667	1.73333	2.18	1.81667	3.66333	2.15	4.35667	2.41	GO:0009617;GO:0005741;GO:000830	BP:response to bacterium;CC:mitochondrial outer membrane;MF:voltage-gated anion channel activity;	K15040	VDAC2	------	------	ENOG410ZBK1	U:Intracellular trafficking, secretion, and vesicular transport	CAD6201890.1	unnamed protein product [Miscanthus lutarioriparius]	sp|Q10S27|VDAC6_ORYSJ;	Mitochondrial outer membrane protein porin 6 OS=Oryza sativa subsp. japonica OX=39947 GN=VDAC6 PE=2 SV=1;	PF01459.25	Porin_3	Eukaryotic porin
Npp.01A046730.1	13.73	5.5	8.22	2.86	2.69	2.97	0	0.07	0.05	0	0	0	13.61	18.68	11.52	0	0.51	0	9.08	10.87	8.81	0	0	0.16	9.15	2.84	0.04	0	14.6033	0.17	9.58667	0.053333	GO:0000028;GO:0002181;GO:0006412;GO:0015935;GO:0022627;GO:000373	BP:ribosomal small subunit assembly;BP:cytoplasmic translation;BP:translation;CC:small ribosomal subunit;CC:cytosolic small ribosomal subunit;MF:structural constituent of ribosome;	K02998	RP-SAe, RPSA	map03010	Ribosome	COG0052	J:Translation, ribosomal structure and biogenesis	CAD6201830.1	unnamed protein product [Miscanthus lutarioriparius]	sp|A5BUU4|RSSA_VITVI;	40S ribosomal protein SA OS=Vitis vinifera OX=29760 GN=GSVIVT00034021001 PE=3 SV=1;	PF00318.23;PF16122.8	Ribosomal_S2;40S_SA_C	Ribosomal protein S2;40S ribosomal protein SA C-terminus
Npp.01A047190.1	4.27	6.03	7.89	2.01	1.18	0.73	0	0.08	0	0.5	0.28	1.11	0.1	0	0	0	0.04	0	0.32	0.16	0.48	1.65	2.21	0.6	6.06333	1.30667	0.026667	0.63	0.033333	0.013333	0.32	1.48667	GO:0006952;GO:0009607;GO:0016021;GO:000551	BP:defense response;BP:response to biotic stimulus;CC:integral component of membrane;MF:calmodulin binding;	K08472	MLO	------	------	ENOG410ZUVB	D:Cell cycle control, cell division, chromosome partitioning	XP_002465934.1	protein MLO [Sorghum bicolor]	sp|O49873|MLOH1_HORVU;	MLO protein homolog 1 OS=Hordeum vulgare OX=4513 GN=MLO-H1 PE=3 SV=1;	PF03094.18	Mlo	Mlo family
Npp.01A047270.1	1.69	0.86	1.27	5.03	5.32	4.91	2.26	0.97	0.83	0.88	0.86	0.84	6.28	2.37	3.72	0.8	0.85	0.09	3.27	1.9	2.73	0.43	0.13	0.41	1.27333	5.08667	1.35333	0.86	4.12333	0.58	2.63333	0.323333	GO:0006468;GO:0018105;GO:0009409;GO:0035556;GO:0046777;GO:0005737;GO:0005829;GO:0005886;GO:0005634;GO:0004683;GO:0009931;GO:0005516;GO:0004672;GO:0005524;GO:000550	BP:protein phosphorylation;BP:peptidyl-serine phosphorylation;BP:response to cold;BP:intracellular signal transduction;BP:protein autophosphorylation;CC:cytoplasm;CC:cytosol;CC:plasma membrane;CC:nucleus;MF:calmodulin-dependent protein kinase activity;MF:calcium-dependent protein serine/threonine kinase activity;MF:calmodulin binding;MF:protein kinase activity;MF:ATP binding;MF:calcium ion bindin…	K13412	CPK	map04626	Plant-pathogen interaction	ENOG410XRMJ	T:Signal transduction mechanisms	CAD6209367.1	unnamed protein product [Miscanthus lutarioriparius]	sp|P53684|CDPK7_ORYSJ;	Calcium-dependent protein kinase 7 OS=Oryza sativa subsp. japonica OX=39947 GN=CPK7 PE=2 SV=2;	PF00069.28;PF07714.20;PF00036.35;PF13499.9;PF13833.9;PF13405.9;PF06293.17	Pkinase;PK_Tyr_Ser-Thr;EF-hand_1;EF-hand_7;EF-hand_8;EF-hand_6;Kdo	Protein kinase domain;Protein tyrosine and serine/threonine kinase;EF hand;EF-hand domain pair;EF-hand domain pair;EF-hand domain;Lipopolysaccharide kinase
Npp.01A047440.1	2.52	2.74	2.04	5.52	5.66	7.51	0.06	0.05	0	0	0	0.06	17.01	17.5	15.29	0	0.21	0	6.47	4.11	6.28	0	0	0.09	2.43333	6.23	0.036667	0.02	16.6	0.07	5.62	0.03	GO:004687	MF:metal ion binding;	------	------	------	------	COG2608	S:Function unknown	CAD6201718.1	unnamed protein product [Miscanthus lutarioriparius]	sp|O03982|HIP39_ARATH;	Heavy metal-associated isoprenylated plant protein 39 OS=Arabidopsis thaliana OX=3702 GN=HIPP39 PE=2 SV=1;	PF00403.29	HMA	Heavy-metal-associated domain
Npp.01A048280.1	6.67	4.57	6.41	3.76	2.9	3.71	0.89	0.84	0.46	0.25	0.64	0.28	12.55	9.03	10.54	0.17	2.46	0.65	5.07	5.8	6.24	0	0.23	1.17	5.88333	3.45667	0.73	0.39	10.7067	1.09333	5.70333	0.466667	GO:0030150;GO:0016021;GO:0031305;GO:0005744;GO:0008320;GO:002285	BP:protein import into mitochondrial matrix;CC:integral component of membrane;CC:integral component of mitochondrial inner membrane;CC:mitochondrial inner membrane presequence translocase complex;MF:protein transmembrane transporter activity;MF:transmembrane transporter activity;	K17794	TIM23	------	------	COG5596	O:Posttranslational modification, protein turnover, chaperones	CAD6201625.1	unnamed protein product [Miscanthus lutarioriparius]	sp|Q38820|TI232_ARATH;	Mitochondrial import inner membrane translocase subunit TIM23-2 OS=Arabidopsis thaliana OX=3702 GN=TIM23-2 PE=1 SV=1;	PF02466.22	Tim17	Tim17/Tim22/Tim23/Pmp24 family
Npp.01A049260.1	0.78	1.43	0.96	3.42	2.11	2.95	2.56	1.39	0.83	2.9	1.12	2.71	2.77	2.09	3.91	2.75	3.39	1.86	7.62	8.5	8.54	0.31	1.31	0.32	1.05667	2.82667	1.59333	2.24333	2.92333	2.66667	8.22	0.646667	GO:0016021;GO:0005506;GO:0016705;GO:0004497;GO:002003	CC:integral component of membrane;MF:iron ion binding;MF:oxidoreductase activity, acting on paired donors, with incorporation or reduction of molecular oxygen;MF:monooxygenase activity;MF:heme binding;	K20665	CYP94B	------	------	COG2124	Q:Secondary metabolites biosynthesis, transport and catabolism	CAD6257128.1	unnamed protein product [Miscanthus lutarioriparius]	sp|Q9FMV7|C94B1_ARATH;	Cytochrome P450 94B1 OS=Arabidopsis thaliana OX=3702 GN=CYP94B1 PE=1 SV=1;	------	------	------
Npp.01B000720.1	9.7	23.73	32.89	8.06	6.74	9.01	0	0	0	0	0	0	0.29	0.17	0.27	0	0.31	0	0.19	0.24	0.05	0.19	0.11	0	22.1067	7.93667	0	0	0.243333	0.103333	0.16	0.1	GO:0044238;GO:0045900;GO:0006417;GO:0022627;GO:0005840;GO:0043022;GO:0043024;GO:000372	BP:primary metabolic process;BP:negative regulation of translational elongation;BP:regulation of translation;CC:cytosolic small ribosomal subunit;CC:ribosome;MF:ribosome binding;MF:ribosomal small subunit binding;MF:mRNA binding;	------	------	------	------	COG1544	J:Translation, ribosomal structure and biogenesis	XP_002466065.1	ribosome-binding factor PSRP1, chloroplastic [Sorghum bicolor]	sp|P19954|PRSP1_SPIOL;	Ribosome-binding factor PSRP1, chloroplastic OS=Spinacia oleracea OX=3562 GN=PSRP1 PE=1 SV=2;	PF16321.8;PF02482.22	Ribosom_S30AE_C;Ribosomal_S30AE	Sigma 54 modulation/S30EA ribosomal protein C terminus;Sigma 54 modulation protein / S30EA ribosomal protein
Npp.01B001880.1	4.5	5.94	5.41	14.55	11.11	11.69	0.04	0	0	0	0	0.04	16.15	14.75	13.89	0	1.11	0	24.53	18.46	21.05	0.03	0	0	5.28333	12.45	0.013333	0.013333	14.93	0.37	21.3467	0.01	GO:001602	CC:integral component of membrane;	K06911	PIR	------	------	COG1741	S:Function unknown	CAD6334997.1	unnamed protein product [Miscanthus lutarioriparius]	sp|Q9SEE4|PIRL_SOLLC;	Pirin-like protein OS=Solanum lycopersicum OX=4081 PE=2 SV=1;	PF05726.16;PF02678.19;PF07883.14	Pirin_C;Pirin;Cupin_2	Pirin C-terminal cupin domain;Pirin;Cupin domain
Npp.01B002260.1	18.22	4.42	7.05	2.99	2.61	3.99	2.6	2.73	4.56	1.15	0.78	2.06	22.31	21.17	19.27	3.04	9.24	2.94	16.96	16.6	19.05	3.11	1.42	4.89	9.89667	3.19667	3.29667	1.33	20.9167	5.07333	17.5367	3.14	GO:0006412;GO:0022627;GO:1990904;GO:0005840;GO:0019843;GO:0003735;GO:000372	BP:translation;CC:cytosolic small ribosomal subunit;CC:ribonucleoprotein complex;CC:ribosome;MF:rRNA binding;MF:structural constituent of ribosome;MF:RNA binding;	K02987	RP-S4e, RPS4	map03010	Ribosome	COG1471	J:Translation, ribosomal structure and biogenesis	XP_002463552.1	40S ribosomal protein S4 [Sorghum bicolor]	sp|O22424|RS4_MAIZE;	40S ribosomal protein S4 OS=Zea mays OX=4577 GN=RPS4 PE=2 SV=1;	PF00900.23;PF16121.8;PF08071.15;PF00467.32;PF01479.28	Ribosomal_S4e;40S_S4_C;RS4NT;KOW;S4	Ribosomal family S4e;40S ribosomal protein S4 C-terminus;RS4NT;KOW motif;S4 domain
Npp.01B002410.1	0.65	2.56	1.06	13.8	14.7	11.86	0	0.02	0	0	0	0	5.08	4.32	5.27	0	0.71	0	9.8	8.75	9.03	0	0.06	0	1.42333	13.4533	0.006667	0	4.89	0.236667	9.19333	0.02	GO:0072488;GO:0005886;GO:0005887;GO:000851	BP:ammonium transmembrane transport;CC:plasma membrane;CC:integral component of plasma membrane;MF:ammonium transmembrane transporter activity;	K03320	amt, AMT, MEP	------	------	COG0004	P:Inorganic ion transport and metabolism	XP_002466132.1	ammonium transporter 3 member 2 [Sorghum bicolor]	sp|Q851M9|AMT32_ORYSJ;	Ammonium transporter 3 member 2 OS=Oryza sativa subsp. japonica OX=39947 GN=AMT3-2 PE=2 SV=1;	PF00909.24	Ammonium_transp	Ammonium Transporter Family
Npp.01B002490.1	6.88	3.38	5.14	2.82	3.58	4.04	0.2	0.04	0.15	0	0	0.02	9.06	16.12	9.56	1.1	0.65	0.17	4.65	8.97	7.85	0.12	0.11	0.15	5.13333	3.48	0.13	0.006667	11.58	0.64	7.15667	0.126667	GO:0006414;GO:0006412;GO:1990904;GO:0003924;GO:0003746;GO:0043022;GO:000552	BP:translational elongation;BP:translation;CC:ribonucleoprotein complex;MF:GTPase activity;MF:translation elongation factor activity;MF:ribosome binding;MF:GTP binding;	K03234	EEF2	------	------	COG0480	J:Translation, ribosomal structure and biogenesis	XP_002456335.1	elongation factor 2 [Sorghum bicolor]	sp|Q9ASR1|EF2_ARATH;	Elongation factor 2 OS=Arabidopsis thaliana OX=3702 GN=LOS1 PE=1 SV=1;	------	------	------
Npp.01B002510.1	3.69	1.78	2.34	0.93	1.14	1.88	0.14	0.41	0.51	0.15	0	0	6.3	7.62	6.37	0.01	0.31	0.35	3.13	4.35	3.71	0.1	0.13	0.33	2.60333	1.31667	0.353333	0.05	6.76333	0.223333	3.73	0.186667	GO:0006414;GO:0006412;GO:1990904;GO:0003924;GO:0003746;GO:0043022;GO:000552	BP:translational elongation;BP:translation;CC:ribonucleoprotein complex;MF:GTPase activity;MF:translation elongation factor activity;MF:ribosome binding;MF:GTP binding;	K03234	EEF2	------	------	COG0480	J:Translation, ribosomal structure and biogenesis	CAD6215347.1	unnamed protein product [Miscanthus lutarioriparius]	sp|Q9ASR1|EF2_ARATH;	Elongation factor 2 OS=Arabidopsis thaliana OX=3702 GN=LOS1 PE=1 SV=1;	PF00009.30;PF03764.21;PF00679.27;PF14492.9;PF03144.28	GTP_EFTU;EFG_IV;EFG_C;EFG_III;GTP_EFTU_D2	Elongation factor Tu GTP binding domain;Elongation factor G, domain IV;Elongation factor G C-terminus;Elongation Factor G, domain III;Elongation factor Tu domain 2
Npp.01B003340.1	1.26	0	1.87	9.06	15.42	13.03	0	0	0	0	0.53	0	0.39	0.3	0.47	0	0.15	0	0	0	0	0	0	0	1.04333	12.5033	0	0.176667	0.386667	0.05	0	0	GO:0006729;GO:0009536;GO:000812	BP:tetrahydrobiopterin biosynthetic process;CC:plastid;MF:4-alpha-hydroxytetrahydrobiopterin dehydratase activity;	------	------	------	------	ENOG4111XUM	S:Function unknown	CAD6207436.1	unnamed protein product [Miscanthus lutarioriparius]	sp|Q9LU63|ATP1_ARATH;	Probable pterin-4-alpha-carbinolamine dehydratase, chloroplastic OS=Arabidopsis thaliana OX=3702 GN=ATP1 PE=1 SV=1;	PF01329.22	Pterin_4a	Pterin 4 alpha carbinolamine dehydratase
Npp.01B003710.1	2.72	3.46	5.6	8.4	8.89	8.8	0.01	0.01	0	0.03	0	0.05	0.46	0.23	0.31	0.02	0.02	0	0.35	0.26	0.14	0.07	0.15	0.07	3.92667	8.69667	0.006667	0.026667	0.333333	0.013333	0.25	0.096667	GO:1904659;GO:0055085;GO:0016021;GO:0016020;GO:0005355;GO:001529	BP:glucose transmembrane transport;BP:transmembrane transport;CC:integral component of membrane;CC:membrane;MF:glucose transmembrane transporter activity;MF:symporter activity;	------	------	------	------	ENOG410XNQK	G:Carbohydrate transport and metabolism	EER90617.2	hypothetical protein SORBI_3001G032200 [Sorghum bicolor]	sp|Q0WWW9|XYLL3_ARATH;	D-xylose-proton symporter-like 3, chloroplastic OS=Arabidopsis thaliana OX=3702 GN=At5g59250 PE=1 SV=2;	PF00083.27;PF07690.19;PF06609.16	Sugar_tr;MFS_1;TRI12	Sugar;Major Facilitator Superfamily;Fungal trichothecene efflux pump
Npp.01B004390.1	1.31	0.77	0.9	0.76	0.8	1.41	0.38	0.35	0.32	0.2	0.13	0.05	2.97	3.99	5.78	0.16	1.47	0.74	2.32	2.38	2.04	0.07	0.04	0.16	0.993333	0.99	0.35	0.126667	4.24667	0.79	2.24667	0.09	GO:0006865;GO:0003333;GO:0016021;GO:0005886;GO:001517	BP:amino acid transport;BP:amino acid transmembrane transport;CC:integral component of membrane;CC:plasma membrane;MF:L-amino acid transmembrane transporter activity;	K14209	SLC36A, PAT	------	------	COG0814	E:Amino acid transport and metabolism	XP_002466209.1	amino acid transporter ANT1 isoform X1 [Sorghum bicolor]	sp|Q9SF09|ANT1_ARATH;	Amino acid transporter ANT1 OS=Arabidopsis thaliana OX=3702 GN=ANT1 PE=1 SV=1;	PF01490.21	Aa_trans	Transmembrane amino acid transporter protein
Npp.01B004960.1	3.26	4.24	4.97	7.83	9.91	4.09	0.03	0	0	0	0	0	2.56	1.57	2.7	0	0	0	8.01	4.07	8.32	0.11	0	0	4.15667	7.27667	0.01	0	2.27667	0	6.8	0.036667	GO:0006468;GO:0018105;GO:0035556;GO:0046777;GO:0005737;GO:0005634;GO:0005886;GO:0004683;GO:0009931;GO:0005516;GO:0004672;GO:0005524;GO:000550	BP:protein phosphorylation;BP:peptidyl-serine phosphorylation;BP:intracellular signal transduction;BP:protein autophosphorylation;CC:cytoplasm;CC:nucleus;CC:plasma membrane;MF:calmodulin-dependent protein kinase activity;MF:calcium-dependent protein serine/threonine kinase activity;MF:calmodulin binding;MF:protein kinase activity;MF:ATP binding;MF:calcium ion binding;	K13412	CPK	map04626	Plant-pathogen interaction	ENOG410XRMJ	T:Signal transduction mechanisms	CAD6215101.1	unnamed protein product [Miscanthus lutarioriparius]	sp|Q75GE8|CDPK8_ORYSJ;	Calcium-dependent protein kinase 8 OS=Oryza sativa subsp. japonica OX=39947 GN=CPK8 PE=2 SV=1;	PF00069.28;PF00036.35;PF13499.9;PF07714.20;PF13202.9;PF13405.9;PF13833.9;PF14531.9;PF03109.19;PF06293.17	Pkinase;EF-hand_1;EF-hand_7;PK_Tyr_Ser-Thr;EF-hand_5;EF-hand_6;EF-hand_8;Kinase-like;ABC1;Kdo	Protein kinase domain;EF hand;EF-hand domain pair;Protein tyrosine and serine/threonine kinase;EF hand;EF-hand domain;EF-hand domain pair;Kinase-like;ABC1 atypical kinase-like domain;Lipopolysaccharide kinase
Npp.01B005020.1	5.45	14.26	15.58	42.48	45.59	53.64	0	0	0	0.16	0.09	0	7.54	10.5	13.4	0.11	1.18	0.06	29.75	38.03	24.36	0	0	0	11.7633	47.2367	0	0.083333	10.48	0.45	30.7133	0	GO:0009833;GO:0030244;GO:0071555;GO:0016021;GO:0005886;GO:0016760;GO:0016759;GO:004687	BP:plant-type primary cell wall biogenesis;BP:cellulose biosynthetic process;BP:cell wall organization;CC:integral component of membrane;CC:plasma membrane;MF:cellulose synthas;MF:cellulose synthase activity;MF:metal ion binding;	------	------	------	------	ENOG410YBQG	S:Function unknown	CAD6207226.1	unnamed protein product [Miscanthus lutarioriparius]	sp|Q7XII4|REM41_ORYSJ;	Remorin 4.1 OS=Oryza sativa subsp. japonica OX=39947 GN=REM4.1 PE=1 SV=1;	PF03763.16;PF05300.14	Remorin_C;MIC19_MIC25	Remorin, C-terminal region;MICOS complex subunit MIC19/MIC25
Npp.01B005150.1	1.8	0.97	3.44	0.11	0.31	0.32	0.13	0	0.51	0	0	0	6	4.63	3.16	1.12	0.23	0.42	2.76	1.56	2.24	0	0	0	2.07	0.246667	0.213333	0	4.59667	0.59	2.18667	0	GO:0006412;GO:0022627;GO:0015935;GO:0003735;GO:0003723;GO:000372	BP:translation;CC:cytosolic small ribosomal subunit;CC:small ribosomal subunit;MF:structural constituent of ribosome;MF:RNA binding;MF:mRNA binding;	K02981	RP-S2e, RPS2	map03010	Ribosome	COG0098	J:Translation, ribosomal structure and biogenesis	CAD6207199.1	unnamed protein product [Miscanthus lutarioriparius]	sp|Q9SCM3|RS24_ARATH;	40S ribosomal protein S2-4 OS=Arabidopsis thaliana OX=3702 GN=RPS2D PE=2 SV=1;	PF00333.23;PF03719.18	Ribosomal_S5;Ribosomal_S5_C	Ribosomal protein S5, N-terminal domain;Ribosomal protein S5, C-terminal domain
Npp.01B006190.1	52.57	27.85	39.39	8.76	8.53	8.11	0	0	0.56	0	0	0	56.31	53.3	41.13	0	3.98	0	37.02	43.84	38.05	0	0	0.11	39.9367	8.46667	0.186667	0	50.2467	1.32667	39.6367	0.036667	GO:0006412;GO:0005840;GO:0005829;GO:1990904;GO:0015935;GO:0003735;GO:000372	BP:translation;CC:ribosome;CC:cytosol;CC:ribonucleoprotein complex;CC:small ribosomal subunit;MF:structural constituent of ribosome;MF:RNA binding;	K02964	RP-S18e, RPS18	map03010	Ribosome	COG0099	J:Translation, ribosomal structure and biogenesis	CAD6214954.1	unnamed protein product [Miscanthus lutarioriparius]	sp|P34788|RS18_ARATH;	40S ribosomal protein S18 OS=Arabidopsis thaliana OX=3702 GN=RPS18A PE=1 SV=1;	PF00416.25	Ribosomal_S13	Ribosomal protein S13/S18
Npp.01B006690.1	8.23	9.39	8.43	21.45	22.56	14.97	0	0	0	0	0	0	11.05	6.87	7.18	0.03	0.04	0	11.19	13.2	13.7	0.09	0	0.03	8.68333	19.66	0	0	8.36667	0.023333	12.6967	0.04	GO:0006457;GO:0042026;GO:0009408;GO:0005737;GO:0005783;GO:0005829;GO:0030544;GO:0051087;GO:0051082;GO:0046872;GO:000552	BP:protein folding;BP:protein refolding;BP:response to heat;CC:cytoplasm;CC:endoplasmic reticulum;CC:cytosol;MF:Hsp70 protein binding;MF:chaperone binding;MF:unfolded protein binding;MF:metal ion binding;MF:ATP binding;	K09503	DNAJA2	map04141	Protein processing in endoplasmic reticulum	COG0484	O:Posttranslational modification, protein turnover, chaperones	XP_021303112.1	dnaJ protein homolog [Sorghum bicolor]	sp|Q04960|DNJH_CUCSA;	DnaJ protein homolog OS=Cucumis sativus OX=3659 GN=DNAJ1 PE=2 SV=1;	PF01556.21;PF00226.34;PF00684.22;PF15777.8	DnaJ_C;DnaJ;DnaJ_CXXCXGXG;Anti-TRAP	DnaJ C terminal domain;DnaJ domain;DnaJ central domain;Tryptophan RNA-binding attenuator protein inhibitory protein
Npp.01B006810.1	68.65	160.18	171.45	6.48	6.9	3.53	0.88	0.69	1.34	0.04	0.09	0	15.57	20.22	22.65	0.71	2.47	0.18	9.08	13.82	8.8	1.88	2.26	0.74	133.427	5.63667	0.97	0.043333	19.48	1.12	10.5667	1.62667	GO:0042221;GO:0006749;GO:0005737;GO:000436	BP:response to chemical;BP:glutathione metabolic process;CC:cytoplasm;MF:glutathione transferase activity;	K00799	GST, gst	map00480	Glutathione metabolism	ENOG410XSIX	O:Posttranslational modification, protein turnover, chaperones	CAD6214894.1	unnamed protein product [Miscanthus lutarioriparius]	sp|Q10CE7|GSTU1_ORYSJ;	Probable glutathione S-transferase GSTU1 OS=Oryza sativa subsp. japonica OX=39947 GN=GSTU1 PE=1 SV=1;	PF13417.9;PF02798.23;PF13409.9;PF13410.9;PF00043.28;PF14497.9;PF16865.8	GST_N_3;GST_N;GST_N_2;GST_C_2;GST_C;GST_C_3;GST_C_5	Glutathione S-transferase, N-terminal domain;Glutathione S-transferase, N-terminal domain;Glutathione S-transferase, N-terminal domain;Glutathione S-transferase, C-terminal domain;Glutathione S-transferase, C-terminal domain;Glutathione S-transferase, C-terminal domain;Glutathione S-transferase, C-terminal domain
Npp.01B006930.1	1.16	0.6	0.51	0.28	0.33	0	0.23	0	0.07	0	0	0	33.93	18.11	20.68	0	0.35	0	2.18	1.17	2.27	0	0	0	0.756667	0.203333	0.1	0	24.24	0.116667	1.87333	0	GO:0015979;GO:0009507;GO:0016491;GO:0000166;GO:000432	BP:photosynthesis;CC:chloroplast;MF:oxidoreductase activity;MF:nucleotide binding;MF:ferredoxin-NADP+ reductase activity;	K02641	petH	map00195	Photosynthesis	COG0369	P:Inorganic ion transport and metabolism	XP_002463784.1	ferredoxin--NADP reductase, root isozyme, chloroplastic [Sorghum bicolor]	sp|P41345|FENRO_ORYSJ;	Ferredoxin--NADP reductase, root isozyme, chloroplastic OS=Oryza sativa subsp. japonica OX=39947 GN=Os03g0784700 PE=1 SV=1;	PF00175.24	NAD_binding_1	Oxidoreductase NAD-binding domain
Npp.01B007940.1	3.45	3.6	5.03	4.35	4.08	3.77	0.56	0.03	0.31	0	0.14	0.05	4.24	4.51	3.66	0.72	0.42	0.6	10.47	8.59	11.91	0.01	0.27	0.47	4.02667	4.06667	0.3	0.063333	4.13667	0.58	10.3233	0.25	GO:0006465;GO:0010027;GO:0009535;GO:0016021;GO:0005887;GO:000425	BP:signal peptide processing;BP:thylakoid membrane organization;CC:chloroplast thylakoid membrane;CC:integral component of membrane;CC:integral component of plasma membrane;MF:serine-type endopeptidase activity;	K03100	lepB	map03060	Protein export	COG0681	U:Intracellular trafficking, secretion, and vesicular transport	CAD6214703.1	unnamed protein product [Miscanthus lutarioriparius]	sp|O04348|TPP1_ARATH;	Thylakoidal processing peptidase 1, chloroplastic OS=Arabidopsis thaliana OX=3702 GN=TPP1 PE=2 SV=2;	PF10502.12	Peptidase_S26	Signal peptidase, peptidase S26
Npp.01B008150.1	2.19	1.75	2.35	4.84	4.2	4.67	7.81	3.92	3.11	3.38	2.08	6.35	2.39	1.3	2.64	3.99	10.48	2.23	3.13	3.09	3.73	3.39	4.46	1.8	2.09667	4.57	4.94667	3.93667	2.11	5.56667	3.31667	3.21667	GO:0006468;GO:0000165;GO:0005737;GO:0004672;GO:0004709;GO:000552	BP:protein phosphorylation;BP:MAPK cascade;CC:cytoplasm;MF:protein kinase activity;MF:MAP kinase kinase kinase activity;MF:ATP binding;	------	------	------	------	ENOG410XQGS	T:Signal transduction mechanisms	AGT16364.1	MAP3K protein kinase [Saccharum hybrid cultivar R570]	sp|Q9C5H5|M3K5G_ARATH;	Mitogen-activated protein kinase kinase kinase 5 OS=Arabidopsis thaliana OX=3702 GN=MAPKKK5 PE=1 SV=1;	PF00069.28;PF07714.20;PF14531.9	Pkinase;PK_Tyr_Ser-Thr;Kinase-like	Protein kinase domain;Protein tyrosine and serine/threonine kinase;Kinase-like
Npp.01B008490.1	0.25	0.89	0.89	1	1.12	0.73	0	0	0	0	0	0	1.98	2.15	2.89	0	0	0	1.17	1.15	1.11	0	0.04	0	0.676667	0.95	0	0	2.34	0	1.14333	0.013333	GO:0016021;GO:0005506;GO:0016705;GO:0004497;GO:002003	CC:integral component of membrane;MF:iron ion binding;MF:oxidoreductase activity, acting on paired donors, with incorporation or reduction of molecular oxygen;MF:monooxygenase activity;MF:heme binding;	------	------	------	------	COG2124	Q:Secondary metabolites biosynthesis, transport and catabolism	CAD6206738.1	unnamed protein product [Miscanthus lutarioriparius]	sp|W8JMU7|CYQ32_CATRO;	Cytochrome P450 81Q32 OS=Catharanthus roseus OX=4058 GN=CYP81Q32 PE=2 SV=1;	PF00067.25	p450	Cytochrome P450
Npp.01B008620.1	1.69	1.7	1.51	3.15	4.41	4.3	0	0.11	0.1	3.27	3.58	4.02	0.5	0.19	0.51	0.36	0.19	0.39	0.71	0.59	0.63	2.39	2.49	1.83	1.63333	3.95333	0.07	3.62333	0.4	0.313333	0.643333	2.23667	GO:0070509;GO:0009626;GO:0007263;GO:0016021;GO:0005262;GO:0005216;GO:0005222;GO:000524	BP:calcium ion import;BP:plant-type hypersensitive response;BP:nitric oxide mediated signal transduction;CC:integral component of membrane;MF:calcium channel activity;MF:ion channel activity;MF:intracellular cAMP activated cation channel activity;MF:inward rectifier potassium channel activity;	K05391	CNGC	map04626	Plant-pathogen interaction	ENOG410XPSE	U:Intracellular trafficking, secretion, and vesicular transport	CAD6214593.1	unnamed protein product [Miscanthus lutarioriparius]	sp|O65718|CNGC2_ARATH;	Cyclic nucleotide-gated ion channel 2 OS=Arabidopsis thaliana OX=3702 GN=CNGC2 PE=1 SV=1;	PF00520.34;PF00027.32	Ion_trans;cNMP_binding	Ion transport protein;Cyclic nucleotide-binding domain
Npp.01B008670.1	0.4	0.32	0.08	0.31	0.34	0.18	0.23	0.47	0.59	0.1	0.16	0.3	2.81	2.48	3.36	0.19	0.13	0.38	1.59	1.17	1.06	0	0.16	0	0.266667	0.276667	0.43	0.186667	2.88333	0.233333	1.27333	0.053333	GO:003525	MF:UDP-glucosyltransferase activity;	------	------	------	------	COG1819	S:Function unknown	CAD6206711.1	unnamed protein product [Miscanthus lutarioriparius]	sp|Q9SGA8|U83A1_ARATH;	UDP-glycosyltransferase 83A1 OS=Arabidopsis thaliana OX=3702 GN=UGT83A1 PE=2 SV=1;	PF00201.21	UDPGT	UDP-glucoronosyl and UDP-glucosyl transferase
Npp.01B008850.1	0.65	1.42	1.12	5.14	6.97	5.52	0.74	0.4	1.16	4.2	4.77	3.73	3.54	2.71	2.42	1.85	1.03	1.39	2.11	2.5	2.98	0.24	0.77	0.44	1.06333	5.87667	0.766667	4.23333	2.89	1.42333	2.53	0.483333	GO:0055085;GO:0016021;GO:0140359;GO:0042626;GO:000552	BP:transmembrane transport;CC:integral component of membrane;MF:ABC-type transmembrane transporter activity;MF:ATPase activity, coupled to transmembrane movement of substances;MF:ATP binding;	------	------	------	------	COG1132	V:Defense mechanisms	CAD6214559.1	unnamed protein product [Miscanthus lutarioriparius]	sp|Q9FNU2|AB25B_ORYSJ;	ABC transporter B family member 25 OS=Oryza sativa subsp. japonica OX=39947 GN=ABCB25 PE=2 SV=1;	PF00664.26;PF00005.30;PF02463.22;PF00004.32	ABC_membrane;ABC_tran;SMC_N;AAA	ABC transporter transmembrane region;ABC transporter;RecF/RecN/SMC N terminal domain;ATPase family associated with various cellular activities
Npp.01B008940.1	1.45	3.31	2.41	35.27	65.36	63.26	0.28	0.24	0.4	7.97	8.55	5.3	2.18	2.63	3.31	1.45	1.5	1.16	5.46	4.33	6.35	0.18	0.57	0.17	2.39	54.63	0.306667	7.27333	2.70667	1.37	5.38	0.306667	GO:0051603;GO:0006508;GO:0005615;GO:0005764;GO:0004197;GO:000823	BP:proteolysis involved in cellular protein catabolic process;BP:proteolysis;CC:extracellular space;CC:lysosome;MF:cysteine-type endopeptidase activity;MF:cysteine-type peptidase activity;	------	------	------	------	COG4870	O:Posttranslational modification, protein turnover, chaperones	CAD6214548.1	unnamed protein product [Miscanthus lutarioriparius]	sp|A2XQE8|SAG39_ORYSI;	Senescence-specific cysteine protease SAG39 OS=Oryza sativa subsp. indica OX=39946 GN=OsI_14861 PE=3 SV=1;	PF00112.26;PF08246.15	Peptidase_C1;Inhibitor_I29	Papain family cysteine protease;Cathepsin propeptide inhibitor domain
Npp.01B009320.1	24.6	17.54	11.41	5.81	3.17	7.57	10.12	6.66	5.82	0.65	0	3.7	21.06	13.39	17.24	15.5	1.1	4.24	9.01	15.48	8.88	2.96	2.63	7.88	17.85	5.51667	7.53333	1.45	17.23	6.94667	11.1233	4.49	GO:0000028;GO:0006412;GO:0005840;GO:1990904;GO:0022627;GO:0003735;GO:0003723;GO:004687	BP:ribosomal small subunit assembly;BP:translation;CC:ribosome;CC:ribonucleoprotein complex;CC:cytosolic small ribosomal subunit;MF:structural constituent of ribosome;MF:RNA binding;MF:metal ion binding;	K02978	RP-S27e, RPS27	map03010	Ribosome	COG2051	J:Translation, ribosomal structure and biogenesis	NP_001105614.1	ribosomal protein S27 [Zea mays]	sp|Q96564|RS27_HORVU;	40S ribosomal protein S27 OS=Hordeum vulgare OX=4513 GN=RPS27 PE=3 SV=2;	PF01667.20	Ribosomal_S27e	Ribosomal protein S27
Npp.01B009350.1	1.58	3.18	3.79	8.09	18.88	25.11	0	0	0	0	0.47	1.04	6.65	7.04	11.21	0	1.41	0	8.32	11.37	6.3	0	0	0.08	2.85	17.36	0	0.503333	8.3	0.47	8.66333	0.026667	------	------	------	------	------	------	ENOG41106US	S:Function unknown	CAD6206619.1	unnamed protein product [Miscanthus lutarioriparius]	sp|Q9SL94|FLZ11_ARATH;	FCS-Like Zinc finger 11 OS=Arabidopsis thaliana OX=3702 GN=FLZ11 PE=1 SV=1;	------	------	------
Npp.01B009580.1	0.08	0	0	0	0	0.05	0.26	0.08	0.63	0	0	0	1.44	1.75	2.13	0.7	0.75	0.52	5.09	7.84	3.19	0	0	0	0.026667	0.016667	0.323333	0	1.77333	0.656667	5.37333	0	GO:0016021;GO:0005506;GO:0016705;GO:0004497;GO:002003	CC:integral component of membrane;MF:iron ion binding;MF:oxidoreductase activity, acting on paired donors, with incorporation or reduction of molecular oxygen;MF:monooxygenase activity;MF:heme binding;	------	------	------	------	COG2124	Q:Secondary metabolites biosynthesis, transport and catabolism	XP_034573299.1	premnaspirodiene oxygenase-like [Setaria viridis]	sp|A6YIH8|C7D55_HYOMU;	Premnaspirodiene oxygenase OS=Hyoscyamus muticus OX=35626 GN=CYP71D55 PE=1 SV=1;	PF00067.25	p450	Cytochrome P450
Npp.01B010010.1	11.27	13.34	14.57	16.86	20.2	20.79	0	0.04	0	0	0	0	13.94	13.36	12.97	0	0.83	0	6.5	7.52	6.71	0	0	0	13.06	19.2833	0.013333	0	13.4233	0.276667	6.91	0	------	------	------	------	------	------	ENOG410YCSJ	S:Function unknown	CAD6214439.1	unnamed protein product [Miscanthus lutarioriparius]	sp|Q9SE96|GEML1_ARATH;	GEM-like protein 1 OS=Arabidopsis thaliana OX=3702 GN=FIP1 PE=1 SV=1;	PF02893.23	GRAM	GRAM domain
Npp.01B010160.1	1.4	2.67	3.37	7.03	5.51	7.4	0	0	0	1.82	1.36	2.03	0.03	0	0	0	0	0	0.04	0	0	0.19	0.07	0.13	2.48	6.64667	0	1.73667	0.01	0	0.013333	0.13	GO:0005978;GO:0019252;GO:0009507;GO:0008878;GO:000552	BP:glycogen biosynthetic process;BP:starch biosynthetic process;CC:chloroplast;MF:glucose-1-phosphate adenylyltransferase activity;MF:ATP binding;	K00975	glgC	map00520;map00500;map01250	Amino sugar and nucleotide sugar metabolism;Starch and sucrose metabolism;Biosynthesis of nucleotide sugars	COG0448	G:Carbohydrate transport and metabolism	AGT16453.1	glucose-1-phosphate adenylyltransferase [Saccharum hybrid cultivar R570]	sp|Q6AVT2|GLGL1_ORYSJ;	Glucose-1-phosphate adenylyltransferase large subunit 1, chloroplastic/amyloplastic OS=Oryza sativa subsp. japonica OX=39947 GN=AGPL1 PE=1 SV=1;	PF00483.26	NTP_transferase	Nucleotidyl transferase
Npp.01B010450.1	12.34	0.21	0.11	0.05	0.1	0	1.24	0.9	1.73	0.09	0.06	0.05	1.09	1.09	1.12	2.74	1.53	2.06	4.47	4.56	3.08	8.72	0	21.12	4.22	0.05	1.29	0.066667	1.1	2.11	4.03667	9.94667	GO:0009607;GO:0016021;GO:000561	BP:response to biotic stimulus;CC:integral component of membrane;CC:extracellular space;	------	------	------	------	COG2340	S:Function unknown	XP_002463930.2	pathogenesis-related protein PRMS [Sorghum bicolor]	sp|Q41495|ST14_SOLTU;	STS14 protein OS=Solanum tuberosum OX=4113 GN=STS14 PE=2 SV=1;	PF00188.29	CAP	Cysteine-rich secretory protein family
Npp.01B011320.1	3.38	2.04	2.95	1.62	1.38	1.01	0	0	0.07	0.35	0.08	0.1	0.88	0.1	0.46	0	0.11	0	1.11	0.67	0.76	0.3	0.13	0.16	2.79	1.33667	0.023333	0.176667	0.48	0.036667	0.846667	0.196667	GO:0009793;GO:0000398;GO:0006397;GO:0005634;GO:000841	BP:embryo development ending in seed dormancy;BP:mRNA splicing, via spliceosome;BP:mRNA processing;CC:nucleus;MF:RNA lariat debranching enzyme activity;	K18328	DBR1	------	------	ENOG410XP0F	S:Function unknown	CAD6214347.1	unnamed protein product [Miscanthus lutarioriparius]	sp|Q6AU07|DBR1_ORYSJ;	Lariat debranching enzyme OS=Oryza sativa subsp. japonica OX=39947 GN=DBR1 PE=2 SV=1;	PF05011.16;PF00149.31	DBR1;Metallophos	Lariat debranching enzyme, C-terminal domain;Calcineurin-like phosphoesterase
Npp.01B011340.1	0.76	0.29	0.14	0.5	0.43	0.34	0.28	0.27	0.35	0	0	0.27	2.85	1.9	1.58	1.66	1.93	0.86	8.9	5.96	9.85	0.1	0.04	0.15	0.396667	0.423333	0.3	0.09	2.11	1.48333	8.23667	0.096667	GO:0006355;GO:0005634;GO:0003700;GO:0043565;GO:004698	BP:regulation of transcription, DNA-templated;CC:nucleus;MF:transcription factor activity, sequence-specific DNA binding;MF:sequence-specific DNA binding;MF:protein dimerization activity;	------	------	------	------	ENOG410YG6S	K:Transcription	CAD6214349.1	unnamed protein product [Miscanthus lutarioriparius]	sp|Q9T072|BH025_ARATH;	Transcription factor bHLH25 OS=Arabidopsis thaliana OX=3702 GN=BHLH25 PE=2 SV=2;	PF00010.29	HLH	Helix-loop-helix DNA-binding domain
Npp.01B012880.1	0.48	0.61	0.63	0.62	0.47	0.59	0.26	0.12	0.28	0.07	0.03	0.07	8.22	11.21	10.16	0.11	0.47	0.06	4.06	4.9	3.25	0	0.08	0.05	0.573333	0.56	0.22	0.056667	9.86333	0.213333	4.07	0.043333	GO:0006633;GO:0034440;GO:0031408;GO:0009620;GO:0050832;GO:0009845;GO:0002215;GO:0016702;GO:0016165;GO:004687	BP:fatty acid biosynthetic process;BP:lipid oxidation;BP:oxylipin biosynthetic process;BP:response to fungus;BP:defense response to fungus;BP:seed germination;BP:defense response to nematode;MF:oxidoreductase activity, acting on single donors with incorporation of molecular oxygen, incorporation of two atoms of oxygen;MF:linoleate 13S-lipoxygenase activity;MF:metal ion binding;	K15718	LOX1_5	map00591	Linoleic acid metabolism	ENOG410YN4N	S:Function unknown	CAD6342874.1	unnamed protein product [Miscanthus lutarioriparius]	sp|Q7G794|LOX3_ORYSJ;	Putative linoleate 9S-lipoxygenase 3 OS=Oryza sativa subsp. japonica OX=39947 GN=Os03g0700400 PE=3 SV=1;	PF00305.22;PF01477.26	Lipoxygenase;PLAT	Lipoxygenase;PLAT/LH2 domain
Npp.01B013120.1	3.31	5.61	8.92	1.78	1.75	1.23	0	0.05	0	0.52	0.38	0.17	0.07	0.05	0.04	0	0.04	0.05	0.21	0.19	0.03	0.64	1.07	0.35	5.94667	1.58667	0.016667	0.356667	0.053333	0.03	0.143333	0.686667	GO:0009643;GO:0009535;GO:0009941;GO:0016021;GO:000950	BP:photosynthetic acclimation;CC:chloroplast thylakoid membrane;CC:chloroplast envelope;CC:integral component of membrane;CC:chloroplast;	------	------	------	------	COG4371	S:Function unknown	CAD6206264.1	unnamed protein product [Miscanthus lutarioriparius]	------	------	PF07466.14	DUF1517	Protein of unknown function
Npp.01B013160.1	15.76	11.72	16.52	6.62	7	9.07	0	0.47	0.45	0.18	0	0	13.97	8.27	13.76	0	1.11	0	15.78	16.11	17.64	0.19	0	0.23	14.6667	7.56333	0.306667	0.06	12	0.37	16.51	0.14	GO:0006412;GO:1990904;GO:0005840;GO:000373	BP:translation;CC:ribonucleoprotein complex;CC:ribosome;MF:structural constituent of ribosome;	K02970	RP-S21, MRPS21, rpsU	map03010	Ribosome	ENOG410YVTI	S:Function unknown	NP_001130854.1	30S ribosomal protein S21-like [Zea mays]	------	------	PF01165.23	Ribosomal_S21	Ribosomal protein S21
Npp.01B014260.1	9.15	10.56	12.28	6.76	5.34	4.37	4.77	6.77	2.56	0.18	0.09	0.21	13.26	17.64	14.99	2.14	5.17	1.66	19.43	13.86	20.39	1.3	0.24	1.91	10.6633	5.49	4.7	0.16	15.2967	2.99	17.8933	1.15	GO:0005794;GO:001675	CC:Golgi apparatus;MF:transferase activity, transferring glycosyl groups;	K20893	PARVUS, GLZ1, GATL1	------	------	ENOG41106K3	O:Posttranslational modification, protein turnover, chaperones	CAD6206164.1	unnamed protein product [Miscanthus lutarioriparius]	sp|Q9LN68|GATL1_ARATH;	Probable galacturonosyltransferase-like 1 OS=Arabidopsis thaliana OX=3702 GN=GATL1 PE=2 SV=1;	PF01501.23	Glyco_transf_8	Glycosyl transferase family 8
Npp.01B014940.1	7.32	6.77	6.56	15.4	19.5	14.55	9.5	11.31	6.41	11.9	13.84	12.9	13.01	8.62	12.81	12.8	6.59	10.34	17.28	15.66	18.07	5.39	7.61	8.7	6.88333	16.4833	9.07333	12.88	11.48	9.91	17.0033	7.23333	GO:0010256;GO:0006886;GO:0015031;GO:0051028;GO:0032586;GO:0000139;GO:0030139;GO:0005886;GO:0005768;GO:0003924;GO:000552	BP:endomembrane system organization;BP:intracellular protein transport;BP:protein transport;BP:mRNA transport;CC:protein storage vacuole membrane;CC:Golgi membrane;CC:endocytic vesicle;CC:plasma membrane;CC:endosome;MF:GTPase activity;MF:GTP binding;	K07889	RAB5C	map04145;map04144	Phagosome;Endocytosis	ENOG410YCCP	S:Function unknown	CAD6206112.1	unnamed protein product [Miscanthus lutarioriparius]	sp|Q0ILQ6|RAB5A_ORYSJ;	Ras-related protein Rab5A OS=Oryza sativa subsp. japonica OX=39947 GN=RAB5A PE=1 SV=1;	PF00071.25;PF08477.16;PF00025.24;PF00009.30;PF01926.26	Ras;Roc;Arf;GTP_EFTU;MMR_HSR1	Ras family;Ras of Complex, Roc, domain of DAPkinase;ADP-ribosylation factor family;Elongation factor Tu GTP binding domain;50S ribosome-binding GTPase
Npp.01B015330.1	6.57	5.22	7.13	2.22	2.54	2.98	0.1	0	0	0	0	0	4.24	2.56	2.81	0	0.86	0	6.15	3.04	5.28	0	0.01	0	6.30667	2.58	0.033333	0	3.20333	0.286667	4.82333	0.003333	GO:0000462;GO:0006364;GO:000563	BP:maturation of SSU-rRNA from tricistronic rRNA transcrip;BP:rRNA processing;CC:nucleus;	K14800	TSR2	------	------	ENOG41123VE	S:Function unknown	CAD6213892.1	unnamed protein product [Miscanthus lutarioriparius]	sp|Q06672|TSR2_YEAST;	Pre-rRNA-processing protein TSR2 OS=Saccharomyces cerevisiae;	PF10273.12	WGG	Pre-rRNA-processing protein TSR2
Npp.01B015500.1	10.85	6.45	4.78	15.39	20.19	20.95	0	0	0.16	0	0	0	30.47	29.97	28.11	0.02	2.94	0.05	44.48	52.83	45.16	0.1	0	0	7.36	18.8433	0.053333	0	29.5167	1.00333	47.49	0.033333	GO:0009086;GO:0032259;GO:0003871;GO:000827	BP:methionine biosynthetic process;BP:methylation;MF:5-methyltetrahydropteroyltriglutamate-homocysteine S-methyltransferase activity;MF:zinc ion binding;	K00549	metE	map00450;map00270	Selenocompound metabolism;Cysteine and methionine metabolism	COG0620	E:Amino acid transport and metabolism	XP_021307374.1	5-methyltetrahydropteroyltriglutamate--homocysteine methyltransferase 1 [Sorghum bicolor]	sp|Q2QLY5|METE1_ORYSJ;	5-methyltetrahydropteroyltriglutamate--homocysteine methyltransferase 1 OS=Oryza sativa subsp. japonica OX=39947 GN=Os12g0623900 PE=2 SV=1;	PF01717.21;PF08267.15	Meth_synt_2;Meth_synt_1	Cobalamin-independent synthase, Catalytic domain;Cobalamin-independent synthase, N-terminal domain
Npp.01B016660.1	5.55	9.42	7.93	3.36	2.22	3.45	0	0.03	0	0	0	0	3.74	3.43	4.74	0	0.23	0.03	2.48	2.48	3.76	0	0	0.01	7.63333	3.01	0.01	0	3.97	0.086667	2.90667	0.003333	GO:0006468;GO:0007165;GO:0035556;GO:0004674;GO:000552	BP:protein phosphorylation;BP:signal transduction;BP:intracellular signal transduction;MF:protein serine/threonine kinase activity;MF:ATP binding;	------	------	------	------	COG0515	T:Signal transduction mechanisms	APD15500.1	CIPK4 [Saccharum hybrid cultivar ROC22]	sp|Q75GK4|CIPK7_ORYSJ;	CBL-interacting protein kinase 7 OS=Oryza sativa subsp. japonica OX=39947 GN=CIPK7 PE=2 SV=1;	PF00069.28;PF07714.20;PF03822.17;PF14531.9;PF03109.19;PF01636.26	Pkinase;PK_Tyr_Ser-Thr;NAF;Kinase-like;ABC1;APH	Protein kinase domain;Protein tyrosine and serine/threonine kinase;NAF domain;Kinase-like;ABC1 atypical kinase-like domain;Phosphotransferase enzyme family
Npp.01B018110.1	41.39	26.47	31.74	10.67	9.78	8.54	0.04	0	0.66	0	0	0	73.41	73.53	64.71	0	0	0	43.18	51.86	47.48	0.42	0	0	33.2	9.66333	0.233333	0	70.55	0	47.5067	0.14	GO:0006412;GO:0000027;GO:0005840;GO:0022625;GO:1990904;GO:000373	BP:translation;BP:ribosomal large subunit assembly;CC:ribosome;CC:cytosolic large ribosomal subunit;CC:ribonucleoprotein complex;MF:structural constituent of ribosome;	K02866	RP-L10e, RPL10	map03010	Ribosome	COG0197	J:Translation, ribosomal structure and biogenesis	ACV83439.2	QM-like protein, partial [Zea mays]	sp|P45633|RL10_MAIZE;	60S ribosomal protein L10 OS=Zea mays OX=4577 GN=RPL10 PE=2 SV=1;	PF00252.21	Ribosomal_L16	Ribosomal protein L16p/L10e
Npp.01B018260.1	22.9	65.64	84.12	8.31	6.59	7.73	0.04	0.15	0.03	4.93	4.6	3.72	0.29	0	0.35	0.04	0.06	0	0	0	0.19	8.72	14.11	3.25	57.5533	7.54333	0.073333	4.41667	0.213333	0.033333	0.063333	8.69333	GO:0010196;GO:0010478;GO:0070370;GO:000957	BP:nonphotochemical quenching;BP:chlororespiration;BP:cellular heat acclimation;CC:chloroplast stroma;	------	------	------	------	ENOG4111HI9	S:Function unknown	CAD6341785.1	unnamed protein product [Miscanthus lutarioriparius]	sp|Q9LVZ5|PIFI_ARATH;	Protein POST-ILLUMINATION CHLOROPHYLL FLUORESCENCE INCREASE, chloroplastic OS=Arabidopsis thaliana OX=3702 GN=PIFI PE=2 SV=1;	------	------	------
Npp.01B018630.1	79.01	268.32	347.24	33.08	33.92	39.34	0	0.11	0	1.92	2.14	0.97	0.33	0.07	0.32	0.03	0	0	0	0.49	0.34	1.62	3.69	0.76	231.523	35.4467	0.036667	1.67667	0.24	0.01	0.276667	2.02333	GO:0010196;GO:0010478;GO:0070370;GO:000957	BP:nonphotochemical quenching;BP:chlororespiration;BP:cellular heat acclimation;CC:chloroplast stroma;	------	------	------	------	ENOG4111HI9	S:Function unknown	XP_002466874.1	uncharacterized protein LOC8064544 [Sorghum bicolor]	sp|Q9LVZ5|PIFI_ARATH;	Protein POST-ILLUMINATION CHLOROPHYLL FLUORESCENCE INCREASE, chloroplastic OS=Arabidopsis thaliana OX=3702 GN=PIFI PE=2 SV=1;	------	------	------
Npp.01B018710.1	1.21	3.84	4.81	9.15	17.05	12.42	0.09	0	0	7.86	4.29	4.39	0.49	0.43	0.37	0.01	0.18	0.06	0.41	0.52	0.35	0.39	0.43	0.17	3.28667	12.8733	0.03	5.51333	0.43	0.083333	0.426667	0.33	GO:0005737;GO:001602	CC:cytoplasm;CC:integral component of membrane;	K13348	MPV17	map04146	Peroxisome	ENOG4111SYH	S:Function unknown	QHD26879.1	22 kDa peroxisomal membrane protein [Saccharum hybrid cultivar]	sp|Q2KIY1|PXMP2_BOVIN;	Peroxisomal membrane protein 2 OS=Bos taurus OX=9913 GN=PXMP2 PE=2 SV=3;	PF04117.15	Mpv17_PMP22	Mpv17 / PMP22 family
Npp.01B020360.1	3.59	3.03	1.2	2.6	1.16	0.18	2.82	3.2	1.93	0.48	0.37	3.26	1.78	1.25	2.25	1.59	6.29	2.95	4.9	3.15	9.59	3.96	7.93	3.12	2.60667	1.31333	2.65	1.37	1.76	3.61	5.88	5.00333	GO:001602	CC:integral component of membrane;	------	------	------	------	ENOG41106A3	S:Function unknown	XP_002464402.2	uncharacterized protein LOC8065188 [Sorghum bicolor]	------	------	------	------	------
Npp.01B020650.1	1.99	0.31	0.81	4.22	3.17	3.59	0	0	0	0	0	0	2.09	1.24	1.88	0	0.35	0	2.72	1.63	2.92	0	0	0	1.03667	3.66	0	0	1.73667	0.116667	2.42333	0	GO:0006782;GO:0050661;GO:000888	BP:protoporphyrinogen IX biosynthetic process;MF:NADP binding;MF:glutamyl-tRNA reductase activity;	K02492	hemA	map00860;map01240	Porphyrin metabolism;Biosynthesis of cofactors	COG0373	H:Coenzyme transport and metabolism	PWZ58781.1	Glutamyl-tRNA reductase, chloroplastic [Zea mays]	sp|P0C587|HEM1_ORYSJ;	Glutamyl-tRNA reductase, chloroplastic OS=Oryza sativa subsp. japonica OX=39947 GN=Os10g0502400 PE=2 SV=1;	PF01488.23;PF05201.18;PF00745.23;PF03807.20;PF03446.18;PF13460.9;PF02423.18;PF03721.17;PF02254.21	Shikimate_DH;GlutR_N;GlutR_dimer;F420_oxidored;NAD_binding_2;NAD_binding_10;OCD_Mu_crystall;UDPG_MGDP_dh_N;TrkA_N	Shikimate / quinate 5-dehydrogenase;Glutamyl-tRNAGlu reductase, N-terminal domain;Glutamyl-tRNAGlu reductase, dimerisation domain;NADP oxidoreductase coenzyme F420-dependent;NAD binding domain of 6-phosphogluconate dehydrogenase;NA;Ornithine cyclodeaminase/mu-crystallin family;UDP-glucose/GDP-mannose dehydrogenase family, NAD binding domain;TrkA-N domain
Npp.01B021270.1	0.86	1.82	1.9	5.76	6.98	7.46	0	0.04	0	0.36	0.38	0.45	0.9	1.18	2.4	0	0.27	0	6.43	5.24	5.62	0.24	0.36	0.16	1.52667	6.73333	0.013333	0.396667	1.49333	0.09	5.76333	0.253333	GO:0044275;GO:0009505;GO:0015925;GO:005269	BP:cellular carbohydrate catabolic process;CC:plant-type cell wall;MF:galactosidase activity;MF:raffinose alpha-galactosidase activity;	K07407	E3.2.1.22B, galA, rafA	map00600;map00603;map00561;map00052	Sphingolipid metabolism;Glycosphingolipid biosynthesis - globo and isoglobo series;Glycerolipid metabolism;Galactose metabolism	ENOG410XPF1	G:Carbohydrate transport and metabolism	CAD6213048.1	unnamed protein product [Miscanthus lutarioriparius]	sp|Q9FT97|AGAL1_ARATH;	Alpha-galactosidase 1 OS=Arabidopsis thaliana OX=3702 GN=AGAL1 PE=2 SV=1;	PF16499.8;PF17801.4;PF17450.5;PF02065.21	Melibiase_2;Melibiase_C;Melibiase_2_C;Melibiase	Alpha galactosidase A;Alpha galactosidase C-terminal beta sandwich domain;Alpha galactosidase A C-terminal beta sandwich domain;Melibiase
Npp.01B021970.1	2.53	1.02	1.59	5.17	6.13	4.71	0.06	0	0.15	0.81	0.98	1.03	0.64	0.16	0.43	0.1	0.36	0.05	0.93	0.38	0.51	0.19	0.12	0.88	1.71333	5.33667	0.07	0.94	0.41	0.17	0.606667	0.396667	GO:0007015;GO:0030048;GO:0030050;GO:0016459;GO:0015629;GO:0000146;GO:0051015;GO:0003779;GO:0005516;GO:0003774;GO:000552	BP:actin filament organization;BP:actin filament-based movement;BP:vesicle transport along actin filament;CC:myosin complex;CC:actin cytoskeleton;MF:microfilament motor activity;MF:actin filament binding;MF:actin binding;MF:calmodulin binding;MF:motor activity;MF:ATP binding;	------	------	------	------	COG5022	Z:Cytoskeleton	XP_002467046.1	myosin-1 [Sorghum bicolor]	sp|Q9LHE9|MYO1_ARATH;	Myosin-1 OS=Arabidopsis thaliana OX=3702 GN=VIII-1 PE=1 SV=1;	PF00063.24;PF00612.30;PF05557.16	Myosin_head;IQ;MAD	Myosin head;IQ calmodulin-binding motif;Mitotic checkpoint protein
Npp.01B022400.1	20.5	23.77	24.96	82.09	109.18	97.89	4.25	3.15	3.69	40.52	34.31	41.25	2.88	1.45	1.88	2.49	3.97	1.83	2.73	2.28	2.42	17.52	31.21	11.36	23.0767	96.3867	3.69667	38.6933	2.07	2.76333	2.47667	20.03	GO:0009691;GO:0005634;GO:0005829;GO:0016787;GO:0016829;GO:0016799;GO:010268	BP:cytokinin biosynthetic process;CC:nucleus;CC:cytosol;MF:hydrolase activity;MF:lyase activity;MF:hydrolase activity, hydrolyzing N-glycosyl compounds;MF:N6;	K22522	LOG	------	------	COG1611	S:Function unknown	XP_002467072.1	probable cytokinin riboside 5'-monophosphate phosphoribohydrolase LOGL10 [Sorghum bicolor]	sp|Q7XDB8|LOGLA_ORYSJ;	Probable cytokinin riboside 5'-monophosphate phosphoribohydrolase LOGL10 OS=Oryza sativa subsp. japonica OX=39947 GN=LOGL10 PE=2 SV=1;	PF03641.17;PF18306.4	Lysine_decarbox;LDcluster4	Possible lysine decarboxylase;SLOG cluster4 family
Npp.01B022780.1	1.14	0.99	0.87	3.77	3.88	3.55	0.02	0.03	0.1	0.71	0.53	0.64	1.25	0.48	1.12	0.12	0.08	0.02	1.42	0.67	1.02	0.02	0	0.13	1	3.73333	0.05	0.626667	0.95	0.073333	1.03667	0.05	GO:0005975;GO:0006680;GO:0016020;GO:0004348;GO:0008422;GO:000455	BP:carbohydrate metabolic process;BP:glucosylceramide catabolic process;CC:membrane;MF:glucosylceramidase activity;MF:beta-glucosidase activity;MF:hydrolase activity, hydrolyzing O-glycosyl compounds;	K17108	GBA2	map00600;map00511	Sphingolipid metabolism;Other glycan degradation	COG4354	G:Carbohydrate transport and metabolism	XP_021320610.1	non-lysosomal glucosylceramidase-like [Sorghum bicolor]	sp|Q5M868|GBA2_RAT;	Non-lysosomal glucosylceramidase OS=Rattus norvegicus OX=10116 GN=Gba2 PE=2 SV=2;	PF04685.16;PF12215.11;PF17389.5	DUF608;Glyco_hydr_116N;Bac_rhamnosid6H	Glycosyl-hydrolase family 116, catalytic region;beta-glucosidase 2, glycosyl-hydrolase family 116 N-term;Bacterial alpha-L-rhamnosidase 6 hairpin glycosidase domain
Npp.01B023080.1	28.55	16.02	20.64	7.58	6.35	6.13	0.68	0.79	1.76	0.64	1.04	0.49	25.02	13.9	18.91	1.18	3.59	1.54	21.72	16.33	20.22	2.73	2.15	1.9	21.7367	6.68667	1.07667	0.723333	19.2767	2.10333	19.4233	2.26	GO:0006412;GO:0005840;GO:0022625;GO:1990904;GO:0070180;GO:000373	BP:translation;CC:ribosome;CC:cytosolic large ribosomal subunit;CC:ribonucleoprotein complex;MF:large ribosomal subunit rRNA binding;MF:structural constituent of ribosome;	K02894	RP-L23e, RPL23	map03010	Ribosome	COG0093	J:Translation, ribosomal structure and biogenesis	THU72338.1	hypothetical protein C4D60_Mb04t11040 [Musa balbisiana]	sp|P49690|RL23_ARATH;	60S ribosomal protein L23 OS=Arabidopsis thaliana OX=3702 GN=RPL23A PE=2 SV=3;	PF00238.22	Ribosomal_L14	Ribosomal protein L14p/L23e
Npp.01B023090.1	11.64	4.63	7.44	1.79	3.69	0.96	3.2	2.67	5.16	1.86	1.98	1.27	11.7	8.92	11.07	3.95	6.14	4.26	9.03	9.58	10.72	3.85	2.21	4.11	7.90333	2.14667	3.67667	1.70333	10.5633	4.78333	9.77667	3.39	GO:0006412;GO:0005840;GO:0022625;GO:1990904;GO:0070180;GO:000373	BP:translation;CC:ribosome;CC:cytosolic large ribosomal subunit;CC:ribonucleoprotein complex;MF:large ribosomal subunit rRNA binding;MF:structural constituent of ribosome;	K02894	RP-L23e, RPL23	map03010	Ribosome	COG0093	J:Translation, ribosomal structure and biogenesis	XP_002453026.1	60S ribosomal protein L23 [Sorghum bicolor]	sp|P49690|RL23_ARATH;	60S ribosomal protein L23 OS=Arabidopsis thaliana OX=3702 GN=RPL23A PE=2 SV=3;	PF00238.22	Ribosomal_L14	Ribosomal protein L14p/L23e
Npp.01B023760.1	0.61	1.56	2.43	5.15	6.16	10.26	0.07	0.25	0.14	0.77	0.83	0.73	0.45	0.6	0.26	0.24	0.36	0.14	0.59	0.9	1.08	0.51	0.68	0.2	1.53333	7.19	0.153333	0.776667	0.436667	0.246667	0.856667	0.463333	GO:0055085;GO:0016021;GO:0005886;GO:001510	BP:transmembrane transport;CC:integral component of membrane;CC:plasma membrane;MF:arsenite transmembrane transporter activity;	------	------	------	------	COG1055	P:Inorganic ion transport and metabolism	AGT16681.1	citrate transporter family protein [Saccharum hybrid cultivar R570]	sp|Q10SY9|LSI2_ORYSJ;	Silicon efflux transporter LSI2 OS=Oryza sativa subsp. japonica OX=39947 GN=LSI2 PE=1 SV=1;	PF03600.19;PF02040.18;PF06450.15	CitMHS;ArsB;NhaB	Citrate transporter;Arsenical pump membrane protein;Bacterial Na+/H+ antiporter B
Npp.01B023940.1	0.04	0	0	0	0	0.08	0	0	0	0	0	0	0.91	1.29	1.11	0.02	0	0	5.86	6.32	3.99	0	0	0	0.013333	0.026667	0	0	1.10333	0.006667	5.39	0	GO:0006817;GO:0016021;GO:0005315;GO:001529	BP:phosphate ion transport;CC:integral component of membrane;MF:inorganic phosphate transmembrane transporter activity;MF:symporter activity;	K08176	PHO84	------	------	ENOG410ZVN7	G:Carbohydrate transport and metabolism	XP_002467158.1	probable inorganic phosphate transporter 1-3 [Sorghum bicolor]	sp|Q7XDZ7|PHT13_ORYSJ;	Probable inorganic phosphate transporter 1-3 OS=Oryza sativa subsp. japonica OX=39947 GN=PHT1-3 PE=2 SV=1;	PF00083.27;PF07690.19	Sugar_tr;MFS_1	Sugar;Major Facilitator Superfamily
Npp.01B026680.1	10.9	7.19	10.28	1.76	2.2	2.21	0	0	0	0	0	0.02	9.99	6.42	6.34	0	0.43	0	8.72	5.38	8.94	0	0	0	9.45667	2.05667	0	0.006667	7.58333	0.143333	7.68	0	GO:0042274;GO:0006364;GO:0006412;GO:0032040;GO:0005840;GO:1990904;GO:0022627;GO:000373	BP:ribosomal small subunit biogenesis;BP:rRNA processing;BP:translation;CC:small-subunit processome;CC:ribosome;CC:ribonucleoprotein complex;CC:cytosolic small ribosomal subunit;MF:structural constituent of ribosome;	K02993	RP-S7e, RPS7	map03010	Ribosome	ENOG410ZYKB	J:Translation, ribosomal structure and biogenesis	CAD6212469.1	unnamed protein product [Miscanthus lutarioriparius]	sp|Q9XET4|RS7_SECCE;	40S ribosomal protein S7 OS=Secale cereale OX=4550 GN=RPS7 PE=2 SV=1;	PF01251.21	Ribosomal_S7e	Ribosomal protein S7e
Npp.01B028610.1	1.62	1.42	2.19	5.09	3.93	4.05	0.14	0.22	0.18	2.68	2.98	3.57	0.13	0	0.34	0.3	0.2	0.13	0.44	0.09	0.32	1.58	3.44	1.75	1.74333	4.35667	0.18	3.07667	0.156667	0.21	0.283333	2.25667	GO:0000398;GO:0005634;GO:1990904;GO:0071004;GO:0005685;GO:0030619;GO:0017069;GO:000372	BP:mRNA splicing, via spliceosome;CC:nucleus;CC:ribonucleoprotein complex;CC:U2-type prespliceosome;CC:U1 snRNP;MF:U1 snRNA binding;MF:snRNA binding;MF:mRNA binding;	K11093	SNRP70	map03040	Spliceosome	COG0724	S:Function unknown	AQK65956.1	U1 snRNP [Zea mays]	sp|Q42404|RU17_ARATH;	U1 small nuclear ribonucleoprotein 70 kDa OS=Arabidopsis thaliana OX=3702 GN=RNU1 PE=1 SV=1;	PF00076.25	RRM_1	RNA recognition motif.
Npp.01B028870.1	0	0	0	0	0	0	0.16	2.18	3.7	0	0	0	10.99	10.6	10.71	5.33	1.48	3.65	6.06	6.69	4.41	0	0	0	0	0	2.01333	0	10.7667	3.48667	5.72	0	GO:0042744;GO:0006979;GO:0005576;GO:0020037;GO:0140825;GO:004687	BP:hydrogen peroxide catabolic process;BP:response to oxidative stress;CC:extracellular region;MF:heme binding;MF:old GO;MF:metal ion binding;	K00430	E1.11.1.7	map00940	Phenylpropanoid biosynthesis	ENOG41106TP	G:Carbohydrate transport and metabolism	NP_001358795.1	Peroxidase 15 precursor [Zea mays]	sp|Q9LEH3|PER15_IPOBA;	Peroxidase 15 OS=Ipomoea batatas OX=4120 GN=pod PE=1 SV=1;	PF00141.26	peroxidase	Peroxidase
Npp.01B030280.1	24.53	6.8	7.43	4.11	2.24	5.59	0	0	0	0	0	0	25.01	30.82	27.42	0	0	0	28.44	31.93	30.55	0	0	0.02	12.92	3.98	0	0	27.75	0	30.3067	0.006667	GO:0006228;GO:0009142;GO:0034214;GO:0006241;GO:0006165;GO:0006183;GO:0005634;GO:0004550;GO:0005524;GO:0003677;GO:004687	BP:UTP biosynthetic process;BP:nucleoside triphosphate biosynthetic process;BP:protein hexamerization;BP:CTP biosynthetic process;BP:nucleoside diphosphate phosphorylation;BP:GTP biosynthetic process;CC:nucleus;MF:nucleoside diphosphate kinase activity;MF:ATP binding;MF:DNA binding;MF:metal ion binding;	K00940	ndk, NME	map00240;map04016;map01232;map00230;map01240	Pyrimidine metabolism;MAPK signaling pathway - plant;Nucleotide metabolism;Purine metabolism;Biosynthesis of cofactors	COG0105	F:Nucleotide transport and metabolism	XP_002464921.1	nucleoside diphosphate kinase 1 [Sorghum bicolor]	sp|P93554|NDK1_SACOF;	Nucleoside diphosphate kinase 1 OS=Saccharum officinarum OX=4547 GN=NDPK1 PE=1 SV=1;	PF00334.22	NDK	Nucleoside diphosphate kinase
Npp.01B031110.1	1.73	3.69	2.81	2.3	1.3	0.84	0.04	0.08	0	0.09	0.06	0.06	1.73	1.39	1.44	0.09	0.24	0.09	6.47	3.79	4.93	0.67	0.4	0	2.74333	1.48	0.04	0.07	1.52	0.14	5.06333	0.356667	GO:0009058;GO:0008360;GO:0051301;GO:0005737;GO:0016881;GO:0005524;GO:000484	BP:biosynthetic process;BP:regulation of cell shape;BP:cell division;CC:cytoplasm;MF:acid-amino acid ligase activity;MF:ATP binding;MF:ubiquitin-protein transferase activity;	------	------	------	------	ENOG410YKG0	S:Function unknown	CAD6211981.1	unnamed protein product [Miscanthus lutarioriparius]	sp|Q8GZ84|PUB36_ARATH;	U-box domain-containing protein 36 OS=Arabidopsis thaliana OX=3702 GN=PUB36 PE=2 SV=2;	PF04564.18	U-box	U-box domain
Npp.01B032240.1	2	2.75	4.26	7.86	7.41	6.62	0.08	0	0	0.19	0.02	0.18	1.44	0.85	1.82	0	0	0	2.08	2.22	2.22	0	0	0	3.00333	7.29667	0.026667	0.13	1.37	0	2.17333	0	GO:0042823;GO:0006541;GO:0016740;GO:000435	BP:pyridoxal phosphate biosynthetic process;BP:glutamine metabolic process;MF:transferase activity;MF:glutaminase activity;	K08681	pdxT, pdx2	map00750;map01240	Vitamin B6 metabolism;Biosynthesis of cofactors	COG0311	H:Coenzyme transport and metabolism	CAD6252000.1	unnamed protein product [Miscanthus lutarioriparius]	sp|Q8LAD0|PDX2_ARATH;	Probable pyridoxal 5'-phosphate synthase subunit PDX2 OS=Arabidopsis thaliana OX=3702 GN=PDX2 PE=1 SV=1;	PF01174.22;PF07685.17;PF03575.20;PF01965.27	SNO;GATase_3;Peptidase_S51;DJ-1_PfpI	SNO glutamine amidotransferase family;CobB/CobQ-like glutamine amidotransferase domain;Peptidase family S51;DJ-1/PfpI family
Npp.01B032630.1	0.07	0	0.08	0.06	0	0	3.89	5.83	5.7	0	0	0.23	8.17	2.9	5.16	2.57	0.92	3.45	1.6	1.46	1.73	0.51	0	0	0.05	0.02	5.14	0.076667	5.41	2.31333	1.59667	0.17	GO:0042221;GO:0006749;GO:0005737;GO:000436	BP:response to chemical;BP:glutathione metabolic process;CC:cytoplasm;MF:glutathione transferase activity;	K00799	GST, gst	map00480	Glutathione metabolism	ENOG410XSIX	O:Posttranslational modification, protein turnover, chaperones	CAD6204261.1	unnamed protein product [Miscanthus lutarioriparius]	sp|Q06398|GSTU6_ORYSJ;	Probable glutathione S-transferase GSTU6 OS=Oryza sativa subsp. japonica OX=39947 GN=GSTU6 PE=2 SV=2;	PF02798.23;PF13417.9;PF13409.9;PF13410.9;PF00043.28;PF17172.7	GST_N;GST_N_3;GST_N_2;GST_C_2;GST_C;GST_N_4	Glutathione S-transferase, N-terminal domain;Glutathione S-transferase, N-terminal domain;Glutathione S-transferase, N-terminal domain;Glutathione S-transferase, C-terminal domain;Glutathione S-transferase, C-terminal domain;Glutathione S-transferase N-terminal domain
Npp.01B033180.1	17.54	19.1	26.11	9.76	12	6.49	0.98	0	0.04	0	0	0	13.1	11.64	12.55	0.61	0.93	0.63	22.88	19.41	19.63	0	0	0.33	20.9167	9.41667	0.34	0	12.43	0.723333	20.64	0.11	GO:001046	BP:regulation of gene expression;	------	------	------	------	ENOG4111JGS	S:Function unknown	CAD6204158.1	unnamed protein product [Miscanthus lutarioriparius]	sp|Q9FN11|LBD37_ARATH;	LOB domain-containing protein 37 OS=Arabidopsis thaliana OX=3702 GN=LBD37 PE=2 SV=1;	PF03195.17	LOB	Lateral organ boundaries
Npp.01B034340.1	9.58	0.52	0.51	0.41	1.96	0.71	0.65	0.35	0.39	0	0.1	0	23.11	61.68	43.23	0.4	0.36	0.15	8.61	13.91	11.48	0.1	0	0.37	3.53667	1.02667	0.463333	0.033333	42.6733	0.303333	11.3333	0.156667	GO:0010037;GO:0005985;GO:001615	BP:response to carbon dioxide;BP:sucrose metabolic process;MF:sucrose synthase activity;	K00695	SUS	map00500	Starch and sucrose metabolism	COG0438	M:Cell wall/membrane/envelope biogenesis	XP_002465161.1	sucrose synthase 2 [Sorghum bicolor]	sp|P49036|SUS2_MAIZE;	Sucrose synthase 2 OS=Zea mays OX=4577 GN=SUS1 PE=1 SV=1;	PF00862.22;PF00534.23;PF13692.9	Sucrose_synth;Glycos_transf_1;Glyco_trans_1_4	Sucrose synthase;Glycosyl transferases group 1;Glycosyl transferases group 1
Npp.01B034360.1	11.79	2.68	1.67	14.76	17.16	20.03	0	0	0	0	0	0	2.19	5.14	4.55	0	1.54	0	15.06	18.85	14.65	0	0	0	5.38	17.3167	0	0	3.96	0.513333	16.1867	0	GO:003024	MF:carbohydrate binding;	------	------	------	------	ENOG41105C7	S:Function unknown	CAD6203949.1	unnamed protein product [Miscanthus lutarioriparius]	sp|Q5U9T2|LECH_HORVU;	Horcolin OS=Hordeum vulgare OX=4513 PE=1 SV=1;	PF01419.20	Jacalin	Jacalin-like lectin domain
Npp.01B034380.1	4.44	3.89	1.91	18.58	18.73	16.91	0	0	0	0	0	0	1.36	1.03	1.49	0	0	0	7.38	5.27	7.45	0	0	0	3.41333	18.0733	0	0	1.29333	0	6.7	0	GO:003024	MF:carbohydrate binding;	------	------	------	------	ENOG41105C7	S:Function unknown	CAD6211472.1	unnamed protein product [Miscanthus lutarioriparius]	sp|A2WMH2|GOS9_ORYSI;	Protein GOS9 OS=Oryza sativa subsp. indica OX=39946 GN=GOS9 PE=2 SV=1;	PF01419.20	Jacalin	Jacalin-like lectin domain
Npp.01B035030.1	1.35	2.86	3.18	18.39	19.69	13.65	0	0	0	0.06	0.18	0.22	1.41	0.17	2.03	0.06	0	0	1.89	1.24	1.91	0.09	0.08	0	2.46333	17.2433	0	0.153333	1.20333	0.02	1.68	0.056667	GO:0006355;GO:000762	BP:regulation of transcription, DNA-templated;BP:circadian rhythm;	------	------	------	------	ENOG410YS2X	S:Function unknown	XP_021317118.1	protein LNK1-like isoform X1 [Sorghum bicolor]	sp|A8MQN2|LNK1_ARATH;	Protein LNK1 OS=Arabidopsis thaliana OX=3702 GN=LNK1 PE=1 SV=1;	------	------	------
Npp.01B035160.1	0.16	0.25	0	0.6	0.46	0.4	0	0	0.01	0.05	0	0	1.64	1.36	1.79	0.13	0.16	0.16	3.54	3.86	4.47	0	0	0	0.136667	0.486667	0.003333	0.016667	1.59667	0.15	3.95667	0	GO:0005992;GO:000480	BP:trehalose biosynthetic process;MF:trehalose-phosphatase activity;	K01087	otsB	map00500	Starch and sucrose metabolism	COG1877	G:Carbohydrate transport and metabolism	CAD6203865.1	unnamed protein product [Miscanthus lutarioriparius]	sp|Q10KF5|TPP9_ORYSJ;	Probable trehalose-phosphate phosphatase 9 OS=Oryza sativa subsp. japonica OX=39947 GN=TPP9 PE=3 SV=1;	PF02358.19	Trehalose_PPase	Trehalose-phosphatase
Npp.01B035780.1	0.25	0	0	0	0	0	0.1	0.15	0.13	0	0.47	0	11.71	20.89	12.1	0.47	0.86	0.83	5.89	9.25	5.35	0	0	0	0.083333	0	0.126667	0.156667	14.9	0.72	6.83	0	GO:0032922;GO:0097167;GO:0042752;GO:0042744;GO:0006979;GO:0005576;GO:0009505;GO:0020037;GO:0140825;GO:0004601;GO:004687	BP:circadian regulation of gene expression;BP:circadian regulation of translation;BP:regulation of circadian rhythm;BP:hydrogen peroxide catabolic process;BP:response to oxidative stress;CC:extracellular region;CC:plant-type cell wall;MF:heme binding;MF:old GO;MF:peroxidase activity;MF:metal ion binding;	K00430	E1.11.1.7	map00940	Phenylpropanoid biosynthesis	ENOG411050V	G:Carbohydrate transport and metabolism	XP_021314284.1	peroxidase 2-like [Sorghum bicolor]	sp|Q9FEQ8|PER2_MAIZE;	Peroxidase 2 OS=Zea mays OX=4577 GN=PER2 PE=2 SV=1;	PF00141.26	peroxidase	Peroxidase
Npp.01B036830.1	1.25	4.03	6.11	7.89	13.24	16.77	1.23	0.97	3.25	3.4	4.93	1.57	5.81	7.42	6.18	1.16	0.99	0.86	3.28	4.21	2.92	0.57	0.45	0.15	3.79667	12.6333	1.81667	3.3	6.47	1.00333	3.47	0.39	GO:004687	MF:metal ion binding;	------	------	------	------	COG2608	S:Function unknown	CAD6203614.1	unnamed protein product [Miscanthus lutarioriparius]	sp|Q9M8K5|HIP32_ARATH;	Heavy metal-associated isoprenylated plant protein 32 OS=Arabidopsis thaliana OX=3702 GN=HIPP32 PE=2 SV=1;	PF00403.29	HMA	Heavy-metal-associated domain
Npp.01B037000.1	48.76	25.26	32.69	13.46	15.46	15.64	18.49	10.68	15.28	2.46	2.22	8.37	52.96	64.94	40.81	6.01	28.43	12.38	40.85	39.68	40.94	1.36	1.34	7.06	35.57	14.8533	14.8167	4.35	52.9033	15.6067	40.49	3.25333	GO:0002181;GO:0006412;GO:0005840;GO:1990904;GO:0003735;GO:000372	BP:cytoplasmic translation;BP:translation;CC:ribosome;CC:ribonucleoprotein complex;MF:structural constituent of ribosome;MF:RNA binding;	K02891	RP-L22e, RPL22	map03010	Ribosome	ENOG4111UVJ	J:Translation, ribosomal structure and biogenesis	XP_002465294.1	60S ribosomal protein L22-2 [Sorghum bicolor]	sp|Q9M9W1|RL222_ARATH;	60S ribosomal protein L22-2 OS=Arabidopsis thaliana OX=3702 GN=RPL22B PE=2 SV=1;	PF01776.20	Ribosomal_L22e	Ribosomal L22e protein family
Npp.01B037760.1	12.32	17.69	18.59	17.85	16.67	17.44	6.09	7.8	5.03	20.07	17.54	17.21	10.84	4.07	7.76	16.23	10.1	10.01	20.97	13.14	21.81	17.57	22.56	11.68	16.2	17.32	6.30667	18.2733	7.55667	12.1133	18.64	17.27	GO:0019243;GO:0046872;GO:000441	BP:methylglyoxal catabolic process to D-lactate via S-lactoyl-glutathione;MF:metal ion binding;MF:hydroxyacylglutathione hydrolase activity;	K01069	gloB, gloC, HAGH	map00620	Pyruvate metabolism	COG0491	S:Function unknown	XP_008657238.1	uncharacterized protein LOC100193826 isoform X1 [Zea mays]	sp|O24496|GLO2C_ARATH;	Hydroxyacylglutathione hydrolase cytoplasmic OS=Arabidopsis thaliana OX=3702 GN=GLX2-2 PE=1 SV=2;	PF16123.8;PF00753.30	HAGH_C;Lactamase_B	Hydroxyacylglutathione hydrolase C-terminus;Metallo-beta-lactamase superfamily
Npp.01B038030.1	2.98	5.86	6.2	14.83	18.41	19.96	0.34	0	0.39	0.31	0.48	0.67	10.91	12.76	13.27	0.14	2.56	0.39	11.75	13.32	12.71	0	0.13	0	5.01333	17.7333	0.243333	0.486667	12.3133	1.03	12.5933	0.043333	GO:0006355;GO:000367	BP:regulation of transcription, DNA-templated;MF:DNA binding;	------	------	------	------	ENOG410YDQ3	S:Function unknown	CAD6203486.1	unnamed protein product [Miscanthus lutarioriparius]	sp|Q9FK44|NAC87_ARATH;	NAC domain-containing protein 87 OS=Arabidopsis thaliana OX=3702 GN=NAC087 PE=2 SV=1;	PF02365.18	NAM	No apical meristem
Npp.01B038260.1	15.23	11.31	10.69	5.63	5.05	8.11	0	0.1	0.3	0	0	0.08	23.2	19.41	22.33	0	4.9	0.05	33.86	25.81	28.99	0.18	0	0.07	12.41	6.26333	0.133333	0.026667	21.6467	1.65	29.5533	0.083333	GO:0009150;GO:0006790;GO:0005737;GO:0005777;GO:0016787;GO:0003824;GO:004762	BP:purine ribonucleotide metabolic process;BP:sulfur compound metabolic process;CC:cytoplasm;CC:peroxisome;MF:hydrolase activity;MF:catalytic activity;MF:adenylylsulfatase activity;	------	------	------	------	COG0537;COG0537	F:Nucleotide transport and metabolism;G:Carbohydrate transport and metabolism	CAD6203428.1	unnamed protein product [Miscanthus lutarioriparius]	sp|P42856|ZB14_MAIZE;	14 kDa zinc-binding protein OS=Zea mays OX=4577 GN=ZBP14 PE=1 SV=1;	PF01230.26;PF11969.11	HIT;DcpS_C	HIT domain;Scavenger mRNA decapping enzyme C-term binding
Npp.01B039150.1	1.96	0.24	0.34	1.88	0.51	1.35	0	1.58	2.08	1.26	0.83	0.97	0.72	1.67	1.39	5.9	4.24	3.34	6.69	4.55	5.87	2.46	0.68	1.07	0.846667	1.24667	1.22	1.02	1.26	4.49333	5.70333	1.40333	GO:0031359;GO:0016021;GO:0022857;GO:001517	CC:integral component of chloroplast outer membrane;CC:integral component of membrane;MF:transmembrane transporter activity;MF:amino acid transmembrane transporter activity;	------	------	------	------	ENOG410YI0M	O:Posttranslational modification, protein turnover, chaperones	XP_021317807.1	outer envelope pore protein 16-2, chloroplastic [Sorghum bicolor]	sp|Q0WMZ5|OP162_ARATH;	Outer envelope pore protein 16-2, chloroplastic OS=Arabidopsis thaliana OX=3702 GN=OEP162 PE=2 SV=1;	PF02466.22	Tim17	Tim17/Tim22/Tim23/Pmp24 family
Npp.01B039330.1	1.91	1.28	1.72	1.46	2.48	2.29	0	0	0	0	0	0	5.79	3.59	4.8	0	0.19	0	1.8	2.13	1.84	0	0	0	1.63667	2.07667	0	0	4.72667	0.063333	1.92333	0	GO:0009698;GO:0106290;GO:001620	BP:phenylpropanoid metabolic process;BP:old GO;MF:4-coumarate-CoA ligase activity;	K01913	AAE7, ACN1	map00630;map00010;map00620;map00650	Glyoxylate and dicarboxylate metabolism;Glycolysis / Gluconeogenesis;Pyruvate metabolism;Butanoate metabolism	COG0318;COG0318	I:Lipid transport and metabolism;Q:Secondary metabolites biosynthesis, transport and catabolism	CAD6210885.1	unnamed protein product [Miscanthus lutarioriparius]	sp|M4IS88|CCL3_HUMLU;	Acetate--CoA ligase CCL3 OS=Humulus lupulus OX=3486 GN=CCL3 PE=1 SV=1;	PF00501.31;PF13193.9	AMP-binding;AMP-binding_C	AMP-binding enzyme;AMP-binding enzyme C-terminal domain
Npp.01B039340.1	1.36	0.91	1.99	3.14	7.74	7.07	0	0	0	0	0	0	3.93	5.46	4.05	0	0.22	0	4.85	6.63	4.2	0	0	0	1.42	5.98333	0	0	4.48	0.073333	5.22667	0	GO:0009698;GO:0106290;GO:001620	BP:phenylpropanoid metabolic process;BP:old GO;MF:4-coumarate-CoA ligase activity;	K01913	AAE7, ACN1	map00630;map00010;map00620;map00650	Glyoxylate and dicarboxylate metabolism;Glycolysis / Gluconeogenesis;Pyruvate metabolism;Butanoate metabolism	COG0318;COG0318	I:Lipid transport and metabolism;Q:Secondary metabolites biosynthesis, transport and catabolism	CAD6203321.1	unnamed protein product [Miscanthus lutarioriparius]	sp|M4IS88|CCL3_HUMLU;	Acetate--CoA ligase CCL3 OS=Humulus lupulus OX=3486 GN=CCL3 PE=1 SV=1;	PF00501.31;PF13193.9	AMP-binding;AMP-binding_C	AMP-binding enzyme;AMP-binding enzyme C-terminal domain
Npp.01B039910.1	42.58	16.37	27.15	4.18	2.66	3.6	3.66	3.24	3.35	0.86	0.77	0.94	34.61	24.71	20.5	3.89	5.6	3.26	21.6	18.7	21.49	6.61	4.77	8.74	28.7	3.48	3.41667	0.856667	26.6067	4.25	20.5967	6.70667	GO:0042274;GO:0006364;GO:0006412;GO:0032040;GO:0005840;GO:1990904;GO:0022627;GO:000373	BP:ribosomal small subunit biogenesis;BP:rRNA processing;BP:translation;CC:small-subunit processome;CC:ribosome;CC:ribonucleoprotein complex;CC:cytosolic small ribosomal subunit;MF:structural constituent of ribosome;	K02993	RP-S7e, RPS7	map03010	Ribosome	ENOG410ZYKB	J:Translation, ribosomal structure and biogenesis	CAB3496201.1	unnamed protein product [Digitaria exilis]	sp|Q9XET4|RS7_SECCE;	40S ribosomal protein S7 OS=Secale cereale OX=4550 GN=RPS7 PE=2 SV=1;	PF01251.21	Ribosomal_S7e	Ribosomal protein S7e
Npp.01B039930.1	0.18	0.64	0.81	0.34	0.8	1.3	0	0	0	0	0	0	4.47	3.16	3.23	0	0.29	0	0.92	1.77	1.32	0.03	0	0	0.543333	0.813333	0	0	3.62	0.096667	1.33667	0.01	GO:0015711;GO:0071705;GO:0048250;GO:0015748;GO:0055085;GO:0016021;GO:0031966;GO:001509	BP:organic anion transport;BP:nitrogen compound transport;BP:mitochondrial iron ion transport;BP:organophosphate ester transport;BP:transmembrane transport;CC:integral component of membrane;CC:mitochondrial membrane;MF:ferrous iron transmembrane transporter activity;	K15113	SLC25A28_37, MFRN	------	------	ENOG410XNT2	O:Posttranslational modification, protein turnover, chaperones	XP_002468019.2	uncharacterized mitochondrial carrier C8C9.12c [Sorghum bicolor]	sp|Q55DY8|MFRN_DICDI;	Mitoferrin OS=Dictyostelium discoideum OX=44689 GN=mcfF PE=3 SV=1;	PF00153.30	Mito_carr	Mitochondrial carrier protein
Npp.01B040340.1	4.23	0.05	0.09	0	0	0	0	0	0.11	0	0	0	4.68	4.42	3.85	0	0.22	0	0.72	1.4	1.48	0	0	0.14	1.45667	0	0.036667	0	4.31667	0.073333	1.2	0.046667	GO:0005634;GO:0003723;GO:000373	CC:nucleus;MF:RNA binding;MF:mRNA 3'-UTR binding;	------	------	------	------	ENOG4111PGT	S:Function unknown	CAD6203188.1	unnamed protein product [Miscanthus lutarioriparius]	sp|Q9M1S3|ARP1_ARATH;	Probable RNA-binding protein ARP1 OS=Arabidopsis thaliana OX=3702 GN=ARP1 PE=2 SV=1;	PF00076.25;PF16367.8	RRM_1;RRM_7	RNA recognition motif.;RNA recognition motif
Npp.01B040610.1	1.27	3.52	3.05	20.39	20.48	20.01	0	0	0	0	0	0.09	0.07	0	0	0	0	0	0	0	0	0.18	0	0	2.61333	20.2933	0	0.03	0.023333	0	0	0.06	GO:0044238;GO:0044260;GO:0015979;GO:0019898;GO:0009654;GO:000550	BP:primary metabolic process;BP:cellular macromolecule metabolic process;BP:photosynthesis;CC:extrinsic component of membrane;CC:photosystem II oxygen evolving complex;MF:calcium ion binding;	------	------	------	------	ENOG410Y9BC	S:Function unknown	XP_021305613.1	photosynthetic NDH subunit of lumenal location 1, chloroplastic [Sorghum bicolor]	sp|O80634|PNSL1_ARATH;	Photosynthetic NDH subunit of lumenal location 1, chloroplastic OS=Arabidopsis thaliana OX=3702 GN=PNSL1 PE=1 SV=2;	PF01789.19	PsbP	PsbP
Npp.01B041140.1	2.97	2.67	2.55	7.64	7.29	6.95	2.93	2.23	1.29	7.68	6.79	10.13	1.91	0.53	1.38	2.99	1.93	2.07	3.3	2.15	3.06	4.72	7.13	2.99	2.73	7.29333	2.15	8.2	1.27333	2.33	2.83667	4.94667	GO:004216	MF:telomeric DNA binding;	------	------	------	------	ENOG4111PQU	K:Transcription	CAD6210614.1	unnamed protein product [Miscanthus lutarioriparius]	sp|Q6R0E3|TRP5_ARATH;	Telomere repeat-binding protein 5 OS=Arabidopsis thaliana OX=3702 GN=TRP5 PE=1 SV=2;	PF00249.34	Myb_DNA-binding	Myb-like DNA-binding domain
Npp.01B041430.1	3.29	6.07	4.28	14.21	15.6	8.86	1.93	2.46	0.33	2.31	1.14	1.97	6.01	4.46	4.01	0.71	1.12	0.58	18.3	11.99	17.95	1.84	2.23	0.81	4.54667	12.89	1.57333	1.80667	4.82667	0.803333	16.08	1.62667	GO:0009738;GO:0009845;GO:0035970;GO:0005634;GO:0017018;GO:0004722;GO:004687	BP:abscisic acid-activated signaling pathway;BP:seed germination;BP:peptidyl-threonine dephosphorylation;CC:nucleus;MF:myosin phosphatase activity;MF:protein serine/threonine phosphatase activity;MF:metal ion binding;	K14497	PP2C	map04016;map04075	MAPK signaling pathway - plant;Plant hormone signal transduction	COG0631	T:Signal transduction mechanisms	XP_002465495.1	probable protein phosphatase 2C 30 [Sorghum bicolor]	sp|Q84JI0|P2C30_ORYSJ;	Probable protein phosphatase 2C 30 OS=Oryza sativa subsp. japonica OX=39947 GN=PP2C30 PE=1 SV=1;	PF00481.24;PF13672.9	PP2C;PP2C_2	Protein phosphatase 2C;Protein phosphatase 2C
Npp.01B041800.1	0.92	1.15	1.09	2.12	2.77	2.39	0	0	0	0	0	0	0.27	0.23	0.42	0	0.21	0	1.65	0.94	0.68	0	0	0	1.05333	2.42667	0	0	0.306667	0.07	1.09	0	GO:0046506;GO:0009247;GO:0046510;GO:001675	BP:sulfolipid biosynthetic process;BP:glycolipid biosynthetic process;MF:UDP-sulfoquinovos;MF:transferase activity, transferring glycosyl groups;	K06119	SQD2	map00561	Glycerolipid metabolism	COG0438	M:Cell wall/membrane/envelope biogenesis	CAD6203017.1	unnamed protein product [Miscanthus lutarioriparius]	sp|Q8S4F6|SQD2_ARATH;	Sulfoquinovosyl transferase SQD2 OS=Arabidopsis thaliana OX=3702 GN=SQD2 PE=1 SV=1;	PF00534.23;PF13692.9;PF13439.9;PF13579.9;PF13524.9;PF13477.9	Glycos_transf_1;Glyco_trans_1_4;Glyco_transf_4;Glyco_trans_4_4;Glyco_trans_1_2;Glyco_trans_4_2	Glycosyl transferases group 1;Glycosyl transferases group 1;Glycosyltransferase Family 4;Glycosyl transferase 4-like domain;Glycosyl transferases group 1;Glycosyl transferase 4-like
Npp.01B042220.1	1.59	1.79	1.36	0	0.34	0.73	0.96	1.44	0.91	0.28	0.67	0.84	1.3	1	0.76	1.8	1.59	1.1	28.8	5.94	6.08	0.79	1.79	1.61	1.58	0.356667	1.10333	0.596667	1.02	1.49667	13.6067	1.39667	GO:0006644;GO:0050482;GO:0016042;GO:0005576;GO:0047498;GO:0005543;GO:0005509;GO:0008289;GO:000462	BP:phospholipid metabolic process;BP:arachidonic acid secretion;BP:lipid catabolic process;CC:extracellular region;MF:calcium-dependent phospholipase A2 activity;MF:phospholipid binding;MF:calcium ion binding;MF:lipid binding;MF:phospholipase A2 activity;	------	------	------	------	ENOG410YKKM	I:Lipid transport and metabolism	CAD6210502.1	unnamed protein product [Miscanthus lutarioriparius]	sp|Q9XG81|PLA22_ORYSJ;	Probable phospholipase A2 homolog 2 OS=Oryza sativa subsp. japonica OX=39947 GN=PLA2-II PE=1 SV=1;	PF00068.22	Phospholip_A2_1	Phospholipase A2
Npp.01B043640.1	0.96	1.19	0.92	2.52	3.85	5.26	1.56	1.42	2.12	3.71	5.3	1.9	3.6	3.38	3.17	2.77	2.02	3.04	4.09	4.42	4.57	0.47	0.13	0.79	1.02333	3.87667	1.7	3.63667	3.38333	2.61	4.36	0.463333	GO:000695	BP:defense response;	------	------	------	------	ENOG410YD5Y;ENOG4111KEV	S:Function unknown;	CAD6210403.1	unnamed protein product [Miscanthus lutarioriparius]	sp|A0A1P8B554|THLP1_ARATH;	Thaumatin-like protein 1 OS=Arabidopsis thaliana OX=3702 GN=TLP1 PE=2 SV=1;	PF00314.20	Thaumatin	Thaumatin family
Npp.01B043780.1	11.16	7.8	10.12	4.17	3.25	4.21	0	0	0.12	0	0	0	8.31	9.75	6.4	0	0.12	0	5.13	5.64	5.14	0	0	0.13	9.69333	3.87667	0.04	0	8.15333	0.04	5.30333	0.043333	GO:0030490;GO:0042254;GO:0000398;GO:0000470;GO:0046540;GO:0032040;GO:0031428;GO:0005840;GO:0005730;GO:0071011;GO:1990904;GO:000372	BP:maturation of SSU-rRNA;BP:ribosome biogenesis;BP:mRNA splicing, via spliceosome;BP:maturation of LSU-rRNA;CC:U4/U6 x U5 tri-snRNP complex;CC:small-subunit processome;CC:box C/D snoRNP complex;CC:ribosome;CC:nucleolus;CC:precatalytic spliceosome;CC:ribonucleoprotein complex;MF:RNA binding;	K12845	SNU13, NHP2L	map03008;map03040	Ribosome biogenesis in eukaryotes;Spliceosome	COG1358	J:Translation, ribosomal structure and biogenesis	CAD6202852.1	unnamed protein product [Miscanthus lutarioriparius]	sp|Q6P8E9|NH2L1_XENTR;	NHP2-like protein 1 OS=Xenopus tropicalis OX=8364 GN=snu13 PE=2 SV=1;	PF01248.29	Ribosomal_L7Ae	Ribosomal protein L7Ae/L30e/S12e/Gadd45 family
Npp.01B043900.1	5.38	0.4	0.1	0.71	0.39	0.35	2.65	1.42	3.07	0.11	0.26	0	6.31	7.94	5.9	1.27	1.24	2.42	3.18	3	3.18	0.73	0	1.86	1.96	0.483333	2.38	0.123333	6.71667	1.64333	3.12	0.863333	GO:000695	BP:defense response;	------	------	------	------	ENOG4111GDH	S:Function unknown	CAD6210389.1	unnamed protein product [Miscanthus lutarioriparius]	sp|A0A1P8B554|THLP1_ARATH;	Thaumatin-like protein 1 OS=Arabidopsis thaliana OX=3702 GN=TLP1 PE=2 SV=1;	PF00314.20	Thaumatin	Thaumatin family
Npp.01B044190.1	3.52	2.64	4.21	13.95	14.76	13.83	0	0	0	0	0	0	0.2	0.41	0.39	0	0	0	0.92	0.41	0.66	0	0	0	3.45667	14.18	0	0	0.333333	0	0.663333	0	GO:0005576;GO:0016787;GO:0008198;GO:0008199;GO:0046872;GO:000399	CC:extracellular region;MF:hydrolase activity;MF:ferrous iron binding;MF:ferric iron binding;MF:metal ion binding;MF:acid phosphatase activity;	K14379	ACP5	map00740	Riboflavin metabolism	COG1409;ENOG4110R30	S:Function unknown;	KAG0551993.1	hypothetical protein BDA96_01G470600 [Sorghum bicolor]	sp|Q8H129|PPA3_ARATH;	Purple acid phosphatase 3 OS=Arabidopsis thaliana OX=3702 GN=PAP3 PE=2 SV=1;	PF00149.31	Metallophos	Calcineurin-like phosphoesterase
Npp.01B044330.1	0.25	0.06	0.06	0.24	0.16	0.18	0	0.05	0	0	0	0	5.23	6.45	6.32	0	0.43	0	3.02	2.37	3.35	0	0	0	0.123333	0.193333	0.016667	0	6	0.143333	2.91333	0	GO:0006536;GO:0006538;GO:0005829;GO:0030170;GO:000435	BP:glutamate metabolic process;BP:glutamate catabolic process;CC:cytosol;MF:pyridoxal phosphate binding;MF:glutamate decarboxylase activity;	K01580	E4.1.1.15, gadB, gadA, GAD	map00250;map00430;map00410;map00650	Alanine, aspartate and glutamate metabolism;Taurine and hypotaurine metabolism;beta-Alanine metabolism;Butanoate metabolism	COG0076	E:Amino acid transport and metabolism	CAD6210328.1	unnamed protein product [Miscanthus lutarioriparius]	sp|Q42521|DCE1_ARATH;	Glutamate decarboxylase 1 OS=Arabidopsis thaliana OX=3702 GN=GAD1 PE=1 SV=2;	PF00282.22	Pyridoxal_deC	Pyridoxal-dependent decarboxylase conserved domain
Npp.01B044480.1	2.65	1.14	0.77	2.55	1.68	1.66	0.73	1.39	0.58	0.2	0	0.29	18.82	8.05	8.43	0	0	0.31	2.63	3.63	1.85	0.09	0.11	0	1.52	1.96333	0.9	0.163333	11.7667	0.103333	2.70333	0.066667	GO:0016020;GO:0016021;GO:0005774;GO:0008324;GO:000538	CC:membrane;CC:integral component of membrane;CC:vacuolar membrane;MF:cation transmembrane transporter activity;MF:manganese ion transmembrane transporter activity;	------	------	------	------	COG0053	P:Inorganic ion transport and metabolism	CAD6202778.1	unnamed protein product [Miscanthus lutarioriparius]	sp|Q10PP8|MTP4_ORYSJ;	Metal tolerance protein 4 OS=Oryza sativa subsp. japonica OX=39947 GN=MTP4 PE=2 SV=1;	PF01545.24;PF16916.8	Cation_efflux;ZT_dimer	Cation efflux family;Dimerisation domain of Zinc Transporter
Npp.01B044530.1	1.15	1.14	0.99	2.84	2.35	2.5	0	0	0.07	0	0	0	1.32	1.74	1.19	0	0.28	0	2.52	2.28	3.04	0	0	0	1.09333	2.56333	0.023333	0	1.41667	0.093333	2.61333	0	GO:0005975;GO:0046658;GO:0016021;GO:000455	BP:carbohydrate metabolic process;CC:anchored component of plasma membrane;CC:integral component of membrane;MF:hydrolase activity, hydrolyzing O-glycosyl compounds;	------	------	------	------	ENOG41108RD	S:Function unknown	CAD6202789.1	unnamed protein product [Miscanthus lutarioriparius]	sp|Q9M069|E137_ARATH;	Glucan endo-1,3-beta-glucosidase 7 OS=Arabidopsis thaliana OX=3702 GN=At4g34480 PE=1 SV=2;	PF00332.21	Glyco_hydro_17	Glycosyl hydrolases family 17
Npp.01B044910.1	0.52	1.74	1.73	2.01	1.68	1.7	0	0	0	0	0	0	5.79	6.24	7.29	0	0.38	0	3.88	2.7	3.12	0	0	0	1.33	1.79667	0	0	6.44	0.126667	3.23333	0	GO:0009737;GO:0009414;GO:0009651;GO:0016021;GO:0005886;GO:0015293;GO:0005358;GO:001514	BP:response to abscisic acid;BP:response to water deprivation;BP:response to salt stress;CC:integral component of membrane;CC:plasma membrane;MF:symporter activity;MF:high-affinity hydroge;MF:monosaccharide transmembrane transporter activity;	K24193	STP	------	------	ENOG410XNQK	G:Carbohydrate transport and metabolism	RCV45878.1	hypothetical protein SETIT_9G488700v2 [Setaria italica]	sp|Q10PW9|MST4_ORYSJ;	Sugar transport protein MST4 OS=Oryza sativa subsp. japonica OX=39947 GN=MST4 PE=1 SV=1;	PF00083.27;PF07690.19	Sugar_tr;MFS_1	Sugar;Major Facilitator Superfamily
Npp.01B045150.1	2.47	1.94	3.56	0.82	1.04	1.18	0.44	0.45	0.27	0.85	0.92	0.89	1.06	0.21	0.92	0.86	0.54	0.49	1.31	0.67	0.63	2.98	2.56	2.06	2.65667	1.01333	0.386667	0.886667	0.73	0.63	0.87	2.53333	GO:0006535;GO:0019344;GO:0005737;GO:001602	BP:cysteine biosynthetic process from serine;BP:cysteine biosynthetic process;CC:cytoplasm;CC:integral component of membrane;	K01738	cysK	map00270;map00920	Cysteine and methionine metabolism;Sulfur metabolism	COG0031	E:Amino acid transport and metabolism	CAD6210204.1	unnamed protein product [Miscanthus lutarioriparius]	sp|P87131|CYSKL_SCHPO;	Cysteine synthase 2 OS=Schizosaccharomyces pombe;	PF00291.28	PALP	Pyridoxal-phosphate dependent enzyme
Npp.01B046010.1	4.87	0.34	0.34	1.48	0.48	0.85	4.93	4.06	4.43	0.55	0.51	1.78	3.91	3.59	3.79	5.49	6.12	5.82	13.82	13.78	10.95	2.92	0.36	5.14	1.85	0.936667	4.47333	0.946667	3.76333	5.81	12.85	2.80667	GO:0045893;GO:0005634;GO:0043565;GO:0000981;GO:000367	BP:positive regulation of transcription, DNA-templated;CC:nucleus;MF:sequence-specific DNA binding;MF:RNA polymerase II transcription factor activity, sequence-specific DNA binding;MF:DNA binding;	K09338	HD-ZIP	------	------	ENOG410Z2UE	K:Transcription	QCT83509.1	grassy tiller 1 [Saccharum hybrid cultivar ROC22]	sp|Q10QF2|HOX12_ORYSJ;	Homeobox-leucine zipper protein HOX12 OS=Oryza sativa subsp. japonica OX=39947 GN=HOX12 PE=2 SV=1;	PF00046.32	Homeodomain	Homeodomain
Npp.01B046620.1	43.25	19.64	17	7.67	8.43	9.85	5.95	12.77	18.51	1.1	1.54	1.76	45.22	56.04	42.03	4.71	10.58	11.31	35.44	34.03	32.05	2.73	0	0	26.63	8.65	12.41	1.46667	47.7633	8.86667	33.84	0.91	GO:0006869;GO:000828	BP:lipid transport;MF:lipid binding;	------	------	------	------	ENOG410Z3NP	U:Intracellular trafficking, secretion, and vesicular transport	CAD6202455.1	unnamed protein product [Miscanthus lutarioriparius]	sp|Q9ZQI8|LTG11_ARATH;	Non-specific lipid transfer protein GPI-anchored 11 OS=Arabidopsis thaliana OX=3702 GN=LTPG11 PE=2 SV=1;	PF14368.9;PF00234.25	LTP_2;Tryp_alpha_amyl	Probable lipid transfer;Protease inhibitor/seed storage/LTP family
Npp.01B046690.1	2.71	3.49	2.64	8.3	6.77	7.01	0	0.03	0	0	0	0.05	12.18	17.18	12.65	0	2.56	0	13.5	15.53	14.06	0.05	0.09	0	2.94667	7.36	0.01	0.016667	14.0033	0.853333	14.3633	0.046667	GO:0005634;GO:0003700;GO:0043565;GO:000367	CC:nucleus;MF:transcription factor activity, sequence-specific DNA binding;MF:sequence-specific DNA binding;MF:DNA binding;	K09286	EREBP	------	------	ENOG410ZKQ8;ENOG410YGN6	K:Transcription;	CAD6202430.1	unnamed protein product [Miscanthus lutarioriparius]	sp|Q8H1E4|RAP24_ARATH;	Ethylene-responsive transcription factor RAP2-4 OS=Arabidopsis thaliana OX=3702 GN=RAP2-4 PE=1 SV=1;	PF00847.23	AP2	AP2 domain
Npp.01B047180.1	4.68	4.43	5.23	1.7	0.87	0.85	0	0	0	0	0	0	7.23	7.11	9.91	0	0.05	0	6.56	5.49	9.21	0	0	0	4.78	1.14	0	0	8.08333	0.016667	7.08667	0	GO:0009873;GO:0005634;GO:0016021;GO:0003700;GO:000367	BP:ethylene-activated signaling pathway;CC:nucleus;CC:integral component of membrane;MF:transcription factor activity, sequence-specific DNA binding;MF:DNA binding;	K09286	EREBP	------	------	ENOG41116YA;ENOG41103N0	S:Function unknown;K:Transcription	XP_021317882.1	ethylene-responsive transcription factor 1 [Sorghum bicolor]	sp|Q8H0T5|ERF73_ARATH;	Ethylene-responsive transcription factor ERF073 OS=Arabidopsis thaliana OX=3702 GN=ERF073 PE=1 SV=2;	PF00847.23	AP2	AP2 domain
Npp.01B047210.1	7.58	4.19	6.13	2.03	1.45	2.67	1.35	0.69	1.68	0.14	0.93	0.43	9.51	5.12	5.95	2.29	1.65	1.45	8.06	7.76	6.42	1.37	1.48	2.58	5.96667	2.05	1.24	0.5	6.86	1.79667	7.41333	1.81	GO:0006446;GO:0001732;GO:0005852;GO:0016282;GO:0033290;GO:0003723;GO:0043022;GO:000374	BP:regulation of translational initiation;BP:formation of cytoplasmic translation initiation complex;CC:eukaryotic translation initiation factor 3 complex;CC:eukaryotic 43S preinitiation complex;CC:eukaryotic 48S preinitiation complex;MF:RNA binding;MF:ribosome binding;MF:translation initiation factor activity;	K15028	EIF3K	------	------	ENOG410ZSE4	J:Translation, ribosomal structure and biogenesis	XP_002465750.1	eukaryotic translation initiation factor 3 subunit K [Sorghum bicolor]	sp|Q94HF1|EIF3K_ORYSJ;	Eukaryotic translation initiation factor 3 subunit K OS=Oryza sativa subsp. japonica OX=39947 GN=TIF3K1 PE=2 SV=1;	PF10075.12	CSN8_PSD8_EIF3K	CSN8/PSMD8/EIF3K family
Npp.01B047250.1	13.61	10.57	9.75	3.36	0.5	1.58	0	0	0	0	0	0	7.37	9.67	7.53	0	0.72	0	7.74	4.81	4.05	0	0	0	11.31	1.81333	0	0	8.19	0.24	5.53333	0	GO:0000028;GO:0002181;GO:0006412;GO:0015935;GO:0022627;GO:000373	BP:ribosomal small subunit assembly;BP:cytoplasmic translation;BP:translation;CC:small ribosomal subunit;CC:cytosolic small ribosomal subunit;MF:structural constituent of ribosome;	K02998	RP-SAe, RPSA	map03010	Ribosome	COG0052	J:Translation, ribosomal structure and biogenesis	CAD6201830.1	unnamed protein product [Miscanthus lutarioriparius]	sp|A5BUU4|RSSA_VITVI;	40S ribosomal protein SA OS=Vitis vinifera OX=29760 GN=GSVIVT00034021001 PE=3 SV=1;	PF00318.23	Ribosomal_S2	Ribosomal protein S2
Npp.01B047260.1	1.47	1.23	2.56	4.77	4.18	3.76	0	0	0	0.02	0	0	0.48	0.16	0.75	0	0	0	0.65	0.36	0.66	0	0	0	1.75333	4.23667	0	0.006667	0.463333	0	0.556667	0	GO:0046856;GO:0043231;GO:0005774;GO:004381	BP:phosphatidylinositol dephosphorylation;CC:intracellular membrane-bounded organelle;CC:vacuolar membrane;MF:phosphatidylinositol-3,5-bisphosphate 5-phosphatase activity;	K22913	FIG4	map00562	Inositol phosphate metabolism	COG5329	T:Signal transduction mechanisms	CAD6202363.1	unnamed protein product [Miscanthus lutarioriparius]	sp|Q94A27|SAC2_ARATH;	Phosphoinositide phosphatase SAC2 OS=Arabidopsis thaliana OX=3702 GN=SAC2 PE=2 SV=1;	PF02383.21	Syja_N	SacI homology domain
Npp.01B047360.1	30.6	13.55	6.51	23.2	9.22	5.09	0.82	1.1	0.69	0.56	0.06	0.61	24.19	22.25	15.25	0.26	2.65	0.4	56.01	34.73	72.84	1.18	0.89	0.11	16.8867	12.5033	0.87	0.41	20.5633	1.10333	54.5267	0.726667	GO:2000022;GO:0009611;GO:0031347;GO:000563	BP:regulation of jasmonic acid mediated signaling pathway;BP:response to wounding;BP:regulation of defense response;CC:nucleus;	K13464	JAZ	map04075	Plant hormone signal transduction	ENOG410ZDCD	S:Function unknown	EER95398.1	hypothetical protein SORBI_3001G482700 [Sorghum bicolor]	sp|A2XD79|TI11C_ORYSI;	Protein TIFY 11c OS=Oryza sativa subsp. indica OX=39946 GN=TIFY11C PE=3 SV=1;	PF06200.17;PF09425.13	tify;Jas_motif	tify domain;Jas motif
Npp.01B047930.1	3.31	7.34	12.27	41.32	44.7	40.8	0	0.1	0	1.35	1.34	0.96	1.26	1.27	1.62	0.15	0	0.34	2.01	1.73	2.55	0.25	0.1	0.06	7.64	42.2733	0.033333	1.21667	1.38333	0.163333	2.09667	0.136667	GO:0005975;GO:0009624;GO:0009409;GO:0006098;GO:0009052;GO:0044262;GO:0005829;GO:0010319;GO:0004750;GO:004687	BP:carbohydrate metabolic process;BP:response to nematode;BP:response to cold;BP:pentose-phosphate shunt;BP:pentose-phosphate shunt, non-oxidative branch;BP:cellular carbohydrate metabolic process;CC:cytosol;CC:stromule;MF:ribulose-phosphate 3-epimerase activity;MF:metal ion binding;	K01783	rpe, RPE	map00040;map00030;map00710	Pentose and glucuronate interconversions;Pentose phosphate pathway;Carbon fixation in photosynthetic organisms	COG0036	G:Carbohydrate transport and metabolism	XP_021311292.1	ribulose-phosphate 3-epimerase, chloroplastic [Sorghum bicolor]	sp|Q9ZTP5|RPE_ORYSJ;	Ribulose-phosphate 3-epimerase, chloroplastic OS=Oryza sativa subsp. japonica OX=39947 GN=RPE PE=1 SV=2;	PF00834.22	Ribul_P_3_epim	Ribulose-phosphate 3 epimerase family
Npp.01B048000.1	0.16	0.62	0.7	0.55	0.43	0.38	0.27	0.28	0.11	0.07	0.25	0.05	1.61	0.83	1.56	0.43	0.43	0.51	4.71	2.27	4.11	0.26	0.46	0	0.493333	0.453333	0.22	0.123333	1.33333	0.456667	3.69667	0.24	------	------	------	------	------	------	ENOG4111M1K	S:Function unknown	CAD6209754.1	unnamed protein product [Miscanthus lutarioriparius]	sp|P31525|Y1590_SYNP2;	Uncharacterized protein SYNPCC7002_A1590 OS=Synechococcus sp.;	PF09366.13	DUF1997	Protein of unknown function
Npp.01B048010.1	1.63	4.23	4.21	1.42	1.22	1.2	0	0	0	0	0	0	0.38	0.13	0.3	0	0	0	0.46	0.21	0.29	0	0	0	3.35667	1.28	0	0	0.27	0	0.32	0	------	------	------	------	------	------	ENOG410YJAU	S:Function unknown	CAD6202226.1	unnamed protein product [Miscanthus lutarioriparius]	------	------	PF11360.11	DUF3110	Protein of unknown function
Npp.01B048250.1	0.57	1.35	1.53	6.19	5.06	8.58	0	0	0	0	0.1	0.18	0	0	0.15	0	0	0	0.04	0.08	0.23	0.05	0.06	0	1.15	6.61	0	0.093333	0.05	0	0.116667	0.036667	GO:0005975;GO:0009773;GO:0005737;GO:0009535;GO:0010598;GO:0030246;GO:0003824;GO:004793	BP:carbohydrate metabolic process;BP:photosynthetic electron transport in photosystem I;CC:cytoplasm;CC:chloroplast thylakoid membrane;CC:NA;MF:carbohydrate binding;MF:catalytic activity;MF:glucose-6-phosphate 1-epimerase activity;	------	------	------	------	ENOG410YEUY	S:Function unknown	CAD6202141.1	unnamed protein product [Miscanthus lutarioriparius]	sp|Q94AQ8|PNSB2_ARATH;	Photosynthetic NDH subunit of subcomplex B 2, chloroplastic OS=Arabidopsis thaliana OX=3702 GN=PNSB2 PE=1 SV=1;	------	------	------
Npp.01B049010.1	6.51	4.56	4.85	2.81	2.22	0.84	0.72	1.31	1.38	0.99	2.18	1.46	7.73	4.33	5.98	1.34	3.42	1.76	8.87	7.14	7.38	3.08	2.4	3.6	5.30667	1.95667	1.13667	1.54333	6.01333	2.17333	7.79667	3.02667	GO:0051603;GO:0043161;GO:0010498;GO:0005737;GO:0005839;GO:0005634;GO:001977	BP:proteolysis involved in cellular protein catabolic process;BP:proteasome-mediated ubiquitin-dependent protein catabolic process;BP:proteasomal protein catabolic process;CC:cytoplasm;CC:proteasome core complex;CC:nucleus;CC:proteasome core complex, alpha-subunit complex;	K02729	PSMA5	map03050	Proteasome	COG0638	O:Posttranslational modification, protein turnover, chaperones	ONL93692.1	Proteasome subunit alpha type [Zea mays]	sp|Q9LSU1|PSA5_ORYSJ;	Proteasome subunit alpha type-5 OS=Oryza sativa subsp. japonica OX=39947 GN=PAE1 PE=2 SV=1;	PF00227.29	Proteasome	Proteasome subunit
Npp.01B049810.1	1.09	2.11	1.99	4.3	5.39	4.76	0	0	0.1	0	0.34	0.65	1	0.86	0.61	0	0.48	0	1.38	1.76	1.22	0.1	0.36	0	1.73	4.81667	0.033333	0.33	0.823333	0.16	1.45333	0.153333	GO:0000272;GO:0016161;GO:010222	BP:polysaccharide catabolic process;MF:beta-amylase activity;MF:amylopectin maltohydrolase activity;	K01177	E3.2.1.2	map00500	Starch and sucrose metabolism	ENOG410XRH5	S:Function unknown	AGT17079.1	beta-amylase [Saccharum hybrid cultivar R570]	sp|Q10RZ1|BAMY2_ORYSJ;	Beta-amylase 2, chloroplastic OS=Oryza sativa subsp. japonica OX=39947 GN=BAMY2 PE=1 SV=1;	PF01373.20	Glyco_hydro_14	Glycosyl hydrolase family 14
Npp.01B050110.1	1.8	4.26	5.81	11.57	13.77	11.46	0	0	0	0	0	0.08	0.5	0.04	0.25	0.02	0	0	0.08	0.34	0.61	0.04	0	0.11	3.95667	12.2667	0	0.026667	0.263333	0.006667	0.343333	0.05	GO:0016121;GO:0009570;GO:0010436;GO:0046872;GO:001670	BP:carotene catabolic process;CC:chloroplast stroma;MF:carotenoid dioxygenase activity;MF:metal ion binding;MF:oxidoreductase activity, acting on single donors with incorporation of molecular oxygen, incorporation of two atoms of oxygen;	K00465	CCD1	------	------	COG3670	Q:Secondary metabolites biosynthesis, transport and catabolism	XP_002465882.1	carotenoid 9,10(9',10')-cleavage dioxygenase [Sorghum bicolor]	sp|Q84KG5|CCD_CROSA;	Carotenoid 9,1;	PF03055.18	RPE65	Retinal pigment epithelial membrane protein
Npp.01B050570.1	46.02	22.22	29.17	13.32	11.85	18.35	28.75	29.22	44.26	16.19	19.16	12.72	63.18	61.68	56.47	39.84	54.04	38.16	50.22	46.9	40.4	37.53	18.03	61.16	32.47	14.5067	34.0767	16.0233	60.4433	44.0133	45.84	38.9067	GO:0030490;GO:0042254;GO:0000398;GO:0000470;GO:0046540;GO:0032040;GO:0031428;GO:0005840;GO:0005730;GO:0071011;GO:1990904;GO:000372	BP:maturation of SSU-rRNA;BP:ribosome biogenesis;BP:mRNA splicing, via spliceosome;BP:maturation of LSU-rRNA;CC:U4/U6 x U5 tri-snRNP complex;CC:small-subunit processome;CC:box C/D snoRNP complex;CC:ribosome;CC:nucleolus;CC:precatalytic spliceosome;CC:ribonucleoprotein complex;MF:RNA binding;	K12845	SNU13, NHP2L	map03008;map03040	Ribosome biogenesis in eukaryotes;Spliceosome	COG1358	J:Translation, ribosomal structure and biogenesis	NP_001355755.1	uncharacterized protein LOC103633413 [Zea mays]	sp|Q6P8E9|NH2L1_XENTR;	NHP2-like protein 1 OS=Xenopus tropicalis OX=8364 GN=snu13 PE=2 SV=1;	PF01248.29	Ribosomal_L7Ae	Ribosomal protein L7Ae/L30e/S12e/Gadd45 family
Npp.01B050580.1	36.39	19.73	19.41	12.33	13.1	13.13	0	0	0.98	0	0	0	15.32	17.97	6.54	0	0.66	0	15.53	10.14	14.51	0	0	0	25.1767	12.8533	0.326667	0	13.2767	0.22	13.3933	0	GO:0016126;GO:0032259;GO:0016021;GO:000816	BP:sterol biosynthetic process;BP:methylation;CC:integral component of membrane;MF:methyltransferase activity;	K08242	E2.1.1.143	map00100	Steroid biosynthesis	ENOG410XP5G	S:Function unknown	CAD6209453.1	unnamed protein product [Miscanthus lutarioriparius]	sp|O82427|SMT2_ORYSJ;	24-methylenesterol C-methyltransferase 2 OS=Oryza sativa subsp. japonica OX=39947 GN=Smt2-1 PE=2 SV=2;	PF08498.13;PF08241.15;PF13649.9;PF13847.9;PF13489.9;PF02353.23;PF08242.15;PF01209.21	Sterol_MT_C;Methyltransf_11;Methyltransf_25;Methyltransf_31;Methyltransf_23;CMAS;Methyltransf_12;Ubie_methyltran	Sterol methyltransferase C-terminal;Methyltransferase domain;Methyltransferase domain;Methyltransferase domain;Methyltransferase domain;Mycolic acid cyclopropane synthetase;Methyltransferase domain;ubiE/COQ5 methyltransferase family
Npp.01B050590.1	0.69	0	0	0	0	0	0	0	0.17	0	0	0	1.86	0.76	1.48	0	0.44	0.48	6.28	4.37	5.08	0	0	0	0.23	0	0.056667	0	1.36667	0.306667	5.24333	0	GO:0006355;GO:0031347;GO:0005737;GO:0005634;GO:0043565;GO:0003700;GO:004698	BP:regulation of transcription, DNA-templated;BP:regulation of defense response;CC:cytoplasm;CC:nucleus;MF:sequence-specific DNA binding;MF:transcription factor activity, sequence-specific DNA binding;MF:protein dimerization activity;	------	------	------	------	ENOG410YB4F	K:Transcription	KAG0552909.1	hypothetical protein BDA96_01G548700 [Sorghum bicolor]	sp|Q10S44|BH003_ORYSJ;	Transcription factor BHLH3 OS=Oryza sativa subsp. japonica OX=39947 GN=BHLH3 PE=1 SV=1;	PF00010.29	HLH	Helix-loop-helix DNA-binding domain
Npp.01B050720.1	3.92	3.65	3.47	2.31	1.89	1.05	0	0	0	0	0	0	13.6	11.73	9.37	0	0.24	0	3.77	4.37	5.79	0	0	0	3.68	1.75	0	0	11.5667	0.08	4.64333	0	------	------	K13473	CEBIP	map04626	Plant-pathogen interaction	ENOG410XV98	S:Function unknown	CAD6209436.1	unnamed protein product [Miscanthus lutarioriparius]	sp|Q8H8C7|CEBIP_ORYSJ;	Chitin elicitor-binding protein OS=Oryza sativa subsp. japonica OX=39947 GN=CEBIP PE=1 SV=1;	PF01476.23	LysM	LysM domain
[truncated: 2,776 more rows]

## Sheet: Table S3
Table S3. The KEGG pathways of Saccharum spontaneum genes in modern sugarcane cultivar ROC22.
[truncated: 218 more rows]

## Sheet: Table S4
Table S4 The DEGs involved in the magenta module.
[truncated: 1,164 more rows]

## Sheet: Table S5
Table S5. The cytoscape input values of magenta module.
[truncated: 101 more rows]

[truncated: 3 more sheets: Table S6, Table S7, Table S8]
